# Supplementary material for: Pharmacological mechanism of active components in Polygonatum odoratum for idiopathic pulmonary fibrosis: a study integrating bioinformatics and experimental validation
Source: Front Pharmacol. 2026 Mar 2;17:1717994. doi: 10.3389/fphar.2026.1717994 (PMC12989546; doi:10.3389/fphar.2026.1717994)
Supplement: Supplementary file 1 [file Table1.xls]

## Sheet: Supplementary data 1
Supplementary data 1. The selected gene modules significant association with IPF
A1BG	A1BG	blue
AADAC	AADAC	blue
AASDH	AASDH	blue
AASS	AASS	blue
ABCA11P	ABCA11P	blue
ABCA6	ABCA6	blue
ABCC13	ABCC13	blue
ABCC8	ABCC8	blue
ABHD15	ABHD15	blue
ABI1	ABI1	blue
ABLIM1	ABLIM1	blue
ABLIM3	ABLIM3	blue
ABTB1	ABTB1	blue
ACAT1	ACAT1	blue
ACBD3	ACBD3	blue
ACCS	ACCS	blue
ACE2	ACE2	blue
ACR	ACR	blue
ACSF2	ACSF2	blue
ACSS1	ACSS1	blue
ACTN1	ACTN1	blue
ACTN4	ACTN4	blue
ACTR3	ACTR3	blue
ACVR1	ACVR1	blue
ACVRL1	ACVRL1	blue
ADA	ADA	blue
ADAM29	ADAM29	blue
ADAM7	ADAM7	blue
ADAMDEC1	ADAMDEC1	blue
ADAMTS14	ADAMTS14	blue
ADAMTS18	ADAMTS18	blue
ADAMTS2	ADAMTS2	blue
ADAMTS3	ADAMTS3	blue
ADAMTSL2	ADAMTSL2	blue
ADAMTSL3	ADAMTSL3	blue
ADARB1	ADARB1	blue
ADARB2	ADARB2	blue
ADC	ADC	blue
ADCK3	ADCK3	blue
ADCY4	ADCY4	blue
ADCYAP1	ADCYAP1	blue
ADD1	ADD1	blue
ADH1A	ADH1A	blue
ADH1B	ADH1B	blue
ADHFE1	ADHFE1	blue
ADI1	ADI1	blue
ADIPOR1	ADIPOR1	blue
ADIPOR2	ADIPOR2	blue
ADO	ADO	blue
ADORA3	ADORA3	blue
ADPRH	ADPRH	blue
ADRA1B	ADRA1B	blue
ADRA2A	ADRA2A	blue
ADRB1	ADRB1	blue
ADRB2	ADRB2	blue
ADSS	ADSS	blue
AEBP2	AEBP2	blue
AFAP1L1	AFAP1L1	blue
AFF1	AFF1	blue
AFF2	AFF2	blue
AFF3	AFF3	blue
AFMID	AFMID	blue
AGPAT5	AGPAT5	blue
AGR3	AGR3	blue
AGRN	AGRN	blue
AGT	AGT	blue
AGTPBP1	AGTPBP1	blue
AGTR1	AGTR1	blue
AHNAK	AHNAK	blue
AIF1L	AIF1L	blue
AIP	AIP	blue
AJUBA	AJUBA	blue
AK2	AK2	blue
AK4	AK4	blue
AKAP2	AKAP2	blue
AKT3	AKT3	blue
ALCAM	ALCAM	blue
ALDH18A1	ALDH18A1	blue
ALDH1A3	ALDH1A3	blue
ALDH1B1	ALDH1B1	blue
ALDH6A1	ALDH6A1	blue
ALG1	ALG1	blue
ALG14	ALG14	blue
ALPP	ALPP	blue
ALS2CL	ALS2CL	blue
AMDHD1	AMDHD1	blue
AMIGO1	AMIGO1	blue
AMOTL2	AMOTL2	blue
AMPD3	AMPD3	blue
ANGEL2	ANGEL2	blue
ANGPT1	ANGPT1	blue
ANGPT2	ANGPT2	blue
ANGPTL7	ANGPTL7	blue
ANK1	ANK1	blue
ANK2	ANK2	blue
ANKAR	ANKAR	blue
ANKRD20A8P	ANKRD20A8P	blue
ANKRD20A9P	ANKRD20A9P	blue
ANKRD27	ANKRD27	blue
ANKRD29	ANKRD29	blue
ANKRD46	ANKRD46	blue
ANKRD53	ANKRD53	blue
ANKRD6	ANKRD6	blue
ANKRD62	ANKRD62	blue
ANKS1A	ANKS1A	blue
ANO10	ANO10	blue
ANO2	ANO2	blue
ANO6	ANO6	blue
ANP32B	ANP32B	blue
ANXA11	ANXA11	blue
AOC3	AOC3	blue
APBA2	APBA2	blue
APBB2	APBB2	blue
APLF	APLF	blue
APOBEC3C	APOBEC3C	blue
APOBEC3F	APOBEC3F	blue
AQP3	AQP3	blue
ARAP3	ARAP3	blue
ARF1	ARF1	blue
ARF4	ARF4	blue
ARG1	ARG1	blue
ARG2	ARG2	blue
ARHGAP10	ARHGAP10	blue
ARHGAP19	ARHGAP19	blue
ARHGAP22	ARHGAP22	blue
ARHGAP28	ARHGAP28	blue
ARHGAP29	ARHGAP29	blue
ARHGAP31	ARHGAP31	blue
ARHGAP6	ARHGAP6	blue
ARHGEF10	ARHGEF10	blue
ARHGEF10L	ARHGEF10L	blue
ARHGEF12	ARHGEF12	blue
ARHGEF15	ARHGEF15	blue
ARHGEF17	ARHGEF17	blue
ARHGEF18	ARHGEF18	blue
ARHGEF26	ARHGEF26	blue
ARID1A	ARID1A	blue
ARID4A	ARID4A	blue
ARID5B	ARID5B	blue
ARL2BP	ARL2BP	blue
ARNTL2	ARNTL2	blue
ARRDC2	ARRDC2	blue
ARSJ	ARSJ	blue
ART5	ART5	blue
ASB1	ASB1	blue
ASB12	ASB12	blue
ASB3	ASB3	blue
ASH2L	ASH2L	blue
ASL	ASL	blue
ASPG	ASPG	blue
ASPSCR1	ASPSCR1	blue
ATG9A	ATG9A	blue
ATOH8	ATOH8	blue
ATP11C	ATP11C	blue
ATP13A2	ATP13A2	blue
ATP1A1	ATP1A1	blue
ATP1A3	ATP1A3	blue
ATP1A4	ATP1A4	blue
ATP5D	ATP5D	blue
ATP6V0D2	ATP6V0D2	blue
ATP7A	ATP7A	blue
ATP8A2	ATP8A2	blue
ATP8B2	ATP8B2	blue
ATR	ATR	blue
AVEN	AVEN	blue
AVL9	AVL9	blue
AXIN2	AXIN2	blue
B3GALNT1	B3GALNT1	blue
B3GALNT2	B3GALNT2	blue
B3GALT2	B3GALT2	blue
B3GNT1	B3GNT1	blue
B3GNT6	B3GNT6	blue
BAAT	BAAT	blue
BABAM1	BABAM1	blue
BACE2	BACE2	blue
BAG6	BAG6	blue
BAGE	BAGE	blue
BAI2	BAI2	blue
BAI3	BAI3	blue
BAMBI	BAMBI	blue
BANF1	BANF1	blue
BASP1	BASP1	blue
BATF	BATF	blue
BAZ2A	BAZ2A	blue
BCAR3	BCAR3	blue
BCAS4	BCAS4	blue
BCCIP	BCCIP	blue
BCHE	BCHE	blue
BCL11A	BCL11A	blue
BCL2L13	BCL2L13	blue
BCL2L14	BCL2L14	blue
BCL2L2	BCL2L2	blue
BCS1L	BCS1L	blue
BDKRB2	BDKRB2	blue
BDNF	BDNF	blue
BEAN1	BEAN1	blue
BEGAIN	BEGAIN	blue
BEND6	BEND6	blue
BEND7	BEND7	blue
BEX1	BEX1	blue
BEX5	BEX5	blue
BFAR	BFAR	blue
BFSP1	BFSP1	blue
BHLHE41	BHLHE41	blue
BID	BID	blue
BIRC3	BIRC3	blue
BIRC7	BIRC7	blue
BMP7	BMP7	blue
BMP8A	BMP8A	blue
BMPER	BMPER	blue
BMPR2	BMPR2	blue
BMS1P1	BMS1P1	blue
BNIP3	BNIP3	blue
BOLA2B	BOLA2B	blue
BORA	BORA	blue
BPIFB2	BPIFB2	blue
BRD7	BRD7	blue
BRI3BP	BRI3BP	blue
BRIX1	BRIX1	blue
BRMS1L	BRMS1L	blue
BRWD1-IT2	BRWD1-IT2	blue
BRWD3	BRWD3	blue
BSND	BSND	blue
BTBD1	BTBD1	blue
BTBD6	BTBD6	blue
BTG1	BTG1	blue
BTNL3	BTNL3	blue
BTNL8	BTNL8	blue
BTNL9	BTNL9	blue
BUB3	BUB3	blue
BUD13	BUD13	blue
BVES	BVES	blue
C10orf25	C10orf25	blue
C10orf47	C10orf47	blue
C10orf54	C10orf54	blue
C11orf54	C11orf54	blue
C11orf67	C11orf67	blue
C11orf80	C11orf80	blue
C11orf9	C11orf9	blue
C12orf34	C12orf34	blue
C12orf42	C12orf42	blue
C12orf45	C12orf45	blue
C12orf47	C12orf47	blue
C12orf50	C12orf50	blue
C12orf69	C12orf69	blue
C13orf27	C13orf27	blue
C14orf132	C14orf132	blue
C14orf135	C14orf135	blue
C14orf159	C14orf159	blue
C14orf169	C14orf169	blue
C14orf2	C14orf2	blue
C14orf55	C14orf55	blue
C15orf17	C15orf17	blue
C15orf48	C15orf48	blue
C15orf52	C15orf52	blue
C16orf42	C16orf42	blue
C16orf87	C16orf87	blue
C17orf89	C17orf89	blue
C18orf56	C18orf56	blue
C19orf56	C19orf56	blue
C1orf115	C1orf115	blue
C1orf116	C1orf116	blue
C1orf124	C1orf124	blue
C1orf145	C1orf145	blue
C1orf182	C1orf182	blue
C1orf198	C1orf198	blue
C1orf21	C1orf21	blue
C1orf54	C1orf54	blue
C1QL2	C1QL2	blue
C20orf112	C20orf112	blue
C20orf160	C20orf160	blue
C20orf194	C20orf194	blue
C20orf20	C20orf20	blue
C20orf202	C20orf202	blue
C20orf46	C20orf46	blue
C21orf30	C21orf30	blue
C21orf90	C21orf90	blue
C22orf36	C22orf36	blue
C2orf29	C2orf29	blue
C2orf68	C2orf68	blue
C3	C3	blue
C3orf32	C3orf32	blue
C3orf36	C3orf36	blue
C4orf38	C4orf38	blue
C4orf48	C4orf48	blue
C5orf15	C5orf15	blue
C5orf25	C5orf25	blue
C5orf35	C5orf35	blue
C5orf38	C5orf38	blue
C5orf4	C5orf4	blue
C5orf41	C5orf41	blue
C6orf106	C6orf106	blue
C6orf115	C6orf115	blue
C6orf141	C6orf141	blue
C6orf174	C6orf174	blue
C6orf25	C6orf25	blue
C6orf48	C6orf48	blue
C6orf89	C6orf89	blue
C7orf41	C7orf41	blue
C7orf44	C7orf44	blue
C8orf22	C8orf22	blue
C8orf46	C8orf46	blue
C8orf66	C8orf66	blue
C9orf139	C9orf139	blue
C9orf140	C9orf140	blue
C9orf150	C9orf150	blue
C9orf41	C9orf41	blue
C9orf5	C9orf5	blue
C9orf82	C9orf82	blue
C9orf91	C9orf91	blue
CA4	CA4	blue
CACNA1A	CACNA1A	blue
CACNA1C	CACNA1C	blue
CACNA1D	CACNA1D	blue
CACNA1G	CACNA1G	blue
CACNA1H	CACNA1H	blue
CACNA2D3	CACNA2D3	blue
CACNB3	CACNB3	blue
CACNB4	CACNB4	blue
CADM3	CADM3	blue
CAHM	CAHM	blue
CALCOCO1	CALCOCO1	blue
CALCOCO2	CALCOCO2	blue
CALM3	CALM3	blue
CALR	CALR	blue
CAMK2N1	CAMK2N1	blue
CAMKMT	CAMKMT	blue
CAMP	CAMP	blue
CAMSAP3	CAMSAP3	blue
CAMTA2	CAMTA2	blue
CAND1	CAND1	blue
CAPN1	CAPN1	blue
CAPN2	CAPN2	blue
CARD6	CARD6	blue
CARKD	CARKD	blue
CASC3	CASC3	blue
CASK	CASK	blue
CASKIN2	CASKIN2	blue
CASP12	CASP12	blue
CASP3	CASP3	blue
CASP8AP2	CASP8AP2	blue
CATSPERB	CATSPERB	blue
CAV1	CAV1	blue
CAV2	CAV2	blue
CAV3	CAV3	blue
CBFA2T3	CBFA2T3	blue
CBS	CBS	blue
CBX2	CBX2	blue
CBX3	CBX3	blue
CCBE1	CCBE1	blue
CCBL1	CCBL1	blue
CCDC101	CCDC101	blue
CCDC107	CCDC107	blue
CCDC109B	CCDC109B	blue
CCDC132	CCDC132	blue
CCDC136	CCDC136	blue
CCDC141	CCDC141	blue
CCDC149	CCDC149	blue
CCDC165	CCDC165	blue
CCDC167	CCDC167	blue
CCDC169	CCDC169	blue
CCDC48	CCDC48	blue
CCDC68	CCDC68	blue
CCDC75	CCDC75	blue
CCDC85A	CCDC85A	blue
CCK	CCK	blue
CCL19	CCL19	blue
CCL2	CCL2	blue
CCL20	CCL20	blue
CCL23	CCL23	blue
CCL26	CCL26	blue
CCL8	CCL8	blue
CCNB1IP1	CCNB1IP1	blue
CCNB3	CCNB3	blue
CCNI	CCNI	blue
CCNY	CCNY	blue
CCRL1	CCRL1	blue
CD177	CD177	blue
CD24	CD24	blue
CD276	CD276	blue
CD300LG	CD300LG	blue
CD38	CD38	blue
CD59	CD59	blue
CD82	CD82	blue
CD99	CD99	blue
CDC25B	CDC25B	blue
CDC42BPB	CDC42BPB	blue
CDCA7	CDCA7	blue
CDH10	CDH10	blue
CDH13	CDH13	blue
CDH19	CDH19	blue
CDH3	CDH3	blue
CDH5	CDH5	blue
CDHR1	CDHR1	blue
CDK19	CDK19	blue
CDK5RAP2	CDK5RAP2	blue
CDKL1	CDKL1	blue
CDKL5	CDKL5	blue
CDKN1B	CDKN1B	blue
CDKN1C	CDKN1C	blue
CDKN2AIPNL	CDKN2AIPNL	blue
CDKN2D	CDKN2D	blue
CDO1	CDO1	blue
CDON	CDON	blue
CEACAM4	CEACAM4	blue
CEL	CEL	blue
CENPH	CENPH	blue
CEP104	CEP104	blue
CEP57	CEP57	blue
CERK	CERK	blue
CFB	CFB	blue
CFC1	CFC1	blue
CFI	CFI	blue
CFLAR	CFLAR	blue
CGGBP1	CGGBP1	blue
CGN	CGN	blue
CH25H	CH25H	blue
CHCHD10	CHCHD10	blue
CHEK2	CHEK2	blue
CHI3L1	CHI3L1	blue
CHID1	CHID1	blue
CHIT1	CHIT1	blue
CHM	CHM	blue
CHMP1B	CHMP1B	blue
CHPT1	CHPT1	blue
CHRDL2	CHRDL2	blue
CHRM2	CHRM2	blue
CHRM3	CHRM3	blue
CHST1	CHST1	blue
CHST12	CHST12	blue
CHST8	CHST8	blue
CHTOP	CHTOP	blue
CIB2	CIB2	blue
CKAP4	CKAP4	blue
CLASP1	CLASP1	blue
CLCN4	CLCN4	blue
CLCN6	CLCN6	blue
CLCNKA	CLCNKA	blue
CLDN1	CLDN1	blue
CLDN5	CLDN5	blue
CLEC12B	CLEC12B	blue
CLEC14A	CLEC14A	blue
CLEC1B	CLEC1B	blue
CLEC4E	CLEC4E	blue
CLMP	CLMP	blue
CLN3	CLN3	blue
CLOCK	CLOCK	blue
CLSTN3	CLSTN3	blue
CMKLR1	CMKLR1	blue
CMTM5	CMTM5	blue
CMTM6	CMTM6	blue
CMTM7	CMTM7	blue
CNFN	CNFN	blue
CNIH3	CNIH3	blue
CNNM3	CNNM3	blue
CNNM4	CNNM4	blue
CNOT8	CNOT8	blue
CNTN6	CNTN6	blue
CNTROB	CNTROB	blue
COBLL1	COBLL1	blue
COG5	COG5	blue
COG6	COG6	blue
COL17A1	COL17A1	blue
COL22A1	COL22A1	blue
COL8A2	COL8A2	blue
COL9A2	COL9A2	blue
CORO6	CORO6	blue
COX1	COX1	blue
COX15	COX15	blue
COX4I2	COX4I2	blue
CPAMD8	CPAMD8	blue
CPB2	CPB2	blue
CPEB3	CPEB3	blue
CPNE2	CPNE2	blue
CPNE4	CPNE4	blue
CRABP2	CRABP2	blue
CREBBP	CREBBP	blue
CREBZF	CREBZF	blue
CRISPLD1	CRISPLD1	blue
CROCCP2	CROCCP2	blue
CSF1	CSF1	blue
CSNK1A1	CSNK1A1	blue
CSNK1A1L	CSNK1A1L	blue
CSNK1A1P1	CSNK1A1P1	blue
CSNK1G3	CSNK1G3	blue
CSNK2A1	CSNK2A1	blue
CSPG4	CSPG4	blue
CST9	CST9	blue
CTBP2	CTBP2	blue
CTDSP1	CTDSP1	blue
CTDSP2	CTDSP2	blue
CTDSPL	CTDSPL	blue
CTDSPL2	CTDSPL2	blue
CTH	CTH	blue
CTIF	CTIF	blue
CTNNBIP1	CTNNBIP1	blue
CTNND2	CTNND2	blue
CTSK	CTSK	blue
CTTNBP2NL	CTTNBP2NL	blue
CUBN	CUBN	blue
CXADR	CXADR	blue
CXADRP3	CXADRP3	blue
CXCL12	CXCL12	blue
CXCL14	CXCL14	blue
CXorf40B	CXorf40B	blue
CXorf68	CXorf68	blue
CXXC5	CXXC5	blue
CYBASC3	CYBASC3	blue
CYBRD1	CYBRD1	blue
CYP1B1	CYP1B1	blue
CYP2B6	CYP2B6	blue
CYP2B7P1	CYP2B7P1	blue
CYP3A4	CYP3A4	blue
CYP3A5	CYP3A5	blue
CYP3A7	CYP3A7	blue
CYP4B1	CYP4B1	blue
CYSLTR1	CYSLTR1	blue
CYYR1	CYYR1	blue
D4S234E	D4S234E	blue
DAAM1	DAAM1	blue
DAAM2	DAAM2	blue
DAB2IP	DAB2IP	blue
DACH1	DACH1	blue
DAG1	DAG1	blue
DAPP1	DAPP1	blue
DBC1	DBC1	blue
DCAF5	DCAF5	blue
DCTPP1	DCTPP1	blue
DCUN1D2	DCUN1D2	blue
DCUN1D5	DCUN1D5	blue
DCXR	DCXR	blue
DDI2	DDI2	blue
DDT	DDT	blue
2024-12-01	2024-12-01	blue
DEFA3	DEFA3	blue
DEFA4	DEFA4	blue
DEFA6	DEFA6	blue
DEFB103B	DEFB103B	blue
DEFT1P	DEFT1P	blue
DENND3	DENND3	blue
DENND4C	DENND4C	blue
DERA	DERA	blue
DERL2	DERL2	blue
DFFB	DFFB	blue
DFNA5	DFNA5	blue
DGCR2	DGCR2	blue
DGKA	DGKA	blue
DGKG	DGKG	blue
DHCR24	DHCR24	blue
DHH	DHH	blue
DHRS12	DHRS12	blue
DHRS9	DHRS9	blue
DHX16	DHX16	blue
DIAPH2	DIAPH2	blue
DIMT1	DIMT1	blue
DIO3OS	DIO3OS	blue
DISP1	DISP1	blue
DKFZP564C152	DKFZP564C152	blue
DKK2	DKK2	blue
DLEU2	DLEU2	blue
DMAP1	DMAP1	blue
DMP1	DMP1	blue
DNAJB11	DNAJB11	blue
DNAJB5	DNAJB5	blue
DNAJC1	DNAJC1	blue
DNAJC10	DNAJC10	blue
DNAJC21	DNAJC21	blue
DNAJC22	DNAJC22	blue
DNAJC30	DNAJC30	blue
DNAJC9	DNAJC9	blue
DNLZ	DNLZ	blue
DNM3	DNM3	blue
DNPEP	DNPEP	blue
DOC2B	DOC2B	blue
DOCK4	DOCK4	blue
DOCK6	DOCK6	blue
DOCK9	DOCK9	blue
DOK5	DOK5	blue
DONSON	DONSON	blue
DPAGT1	DPAGT1	blue
DPYSL4	DPYSL4	blue
DRD2	DRD2	blue
DRD5	DRD5	blue
DSCR6	DSCR6	blue
DSEL	DSEL	blue
DSTYK	DSTYK	blue
DTX1	DTX1	blue
DUOX1	DUOX1	blue
DUOXA1	DUOXA1	blue
DUSP10	DUSP10	blue
DUSP14	DUSP14	blue
DUSP4	DUSP4	blue
DYNC1H1	DYNC1H1	blue
DYNC1LI2	DYNC1LI2	blue
DYRK2	DYRK2	blue
ECD	ECD	blue
ECEL1	ECEL1	blue
ECEL1P2	ECEL1P2	blue
ECHDC3	ECHDC3	blue
ECI1	ECI1	blue
ECRP	ECRP	blue
EDA	EDA	blue
EDA2R	EDA2R	blue
EDN2	EDN2	blue
EDN3	EDN3	blue
EDNRB	EDNRB	blue
EED	EED	blue
EEF1B2	EEF1B2	blue
EEPD1	EEPD1	blue
EFHA1	EFHA1	blue
EFNA1	EFNA1	blue
EFNB1	EFNB1	blue
EFNB2	EFNB2	blue
EFNB3	EFNB3	blue
EGFL7	EGFL7	blue
EGFLAM	EGFLAM	blue
EGLN3	EGLN3	blue
EHBP1	EHBP1	blue
EHBP1L1	EHBP1L1	blue
EHD2	EHD2	blue
EID3	EID3	blue
EIF2A	EIF2A	blue
EIF2AK1	EIF2AK1	blue
EIF2C4	EIF2C4	blue
EIF4E	EIF4E	blue
EIF4EBP2	EIF4EBP2	blue
EIF4G3	EIF4G3	blue
ELMOD3	ELMOD3	blue
ELOVL3	ELOVL3	blue
ELOVL4	ELOVL4	blue
EMCN	EMCN	blue
EML1	EML1	blue
EMP2	EMP2	blue
ENO2	ENO2	blue
ENOSF1	ENOSF1	blue
ENPP3	ENPP3	blue
ENTHD1	ENTHD1	blue
ENTPD7	ENTPD7	blue
EPAS1	EPAS1	blue
EPB41L2	EPB41L2	blue
EPB41L4A	EPB41L4A	blue
EPB41L5	EPB41L5	blue
EPDR1	EPDR1	blue
EPHB2	EPHB2	blue
EPHB3	EPHB3	blue
EPHB4	EPHB4	blue
ERC2	ERC2	blue
ERCC8	ERCC8	blue
ERF	ERF	blue
ERP44	ERP44	blue
ERVW-1	ERVW-1	blue
ESAM	ESAM	blue
ETNK1	ETNK1	blue
EVPLL	EVPLL	blue
EXD3	EXD3	blue
EXOC3L1	EXOC3L1	blue
EZH1	EZH1	blue
EZH2	EZH2	blue
F10	F10	blue
F11R	F11R	blue
F12	F12	blue
F2RL2	F2RL2	blue
F2RL3	F2RL3	blue
F8	F8	blue
F8A1	F8A1	blue
FABP4	FABP4	blue
FADS3	FADS3	blue
FAIM2	FAIM2	blue
FAM102A	FAM102A	blue
FAM105A	FAM105A	blue
FAM105B	FAM105B	blue
FAM107A	FAM107A	blue
FAM111A	FAM111A	blue
FAM116A	FAM116A	blue
FAM122B	FAM122B	blue
FAM126B	FAM126B	blue
FAM131B	FAM131B	blue
FAM134A	FAM134A	blue
FAM13A-AS1	FAM13A-AS1	blue
FAM13B	FAM13B	blue
FAM150A	FAM150A	blue
FAM153A	FAM153A	blue
FAM153B	FAM153B	blue
FAM160B1	FAM160B1	blue
FAM167A	FAM167A	blue
FAM169A	FAM169A	blue
FAM174B	FAM174B	blue
FAM177A1	FAM177A1	blue
FAM188B	FAM188B	blue
FAM189A1	FAM189A1	blue
FAM189A2	FAM189A2	blue
FAM190B	FAM190B	blue
FAM19A4	FAM19A4	blue
FAM20B	FAM20B	blue
FAM20C	FAM20C	blue
FAM21A	FAM21A	blue
FAM21C	FAM21C	blue
FAM43B	FAM43B	blue
FAM46B	FAM46B	blue
FAM55D	FAM55D	blue
FAM57A	FAM57A	blue
FAM63A	FAM63A	blue
FAM65A	FAM65A	blue
FAM69B	FAM69B	blue
FAM73A	FAM73A	blue
FAM76A	FAM76A	blue
FAM82A1	FAM82A1	blue
FAM84B	FAM84B	blue
FANCA	FANCA	blue
FANCC	FANCC	blue
FANCG	FANCG	blue
FBLN5	FBLN5	blue
FBN2	FBN2	blue
FBXO21	FBXO21	blue
FBXO45	FBXO45	blue
FBXO7	FBXO7	blue
FBXO9	FBXO9	blue
FCHO2	FCHO2	blue
FCRLB	FCRLB	blue
FEM1B	FEM1B	blue
FERMT1	FERMT1	blue
FGD4	FGD4	blue
FGD5	FGD5	blue
FGF12	FGF12	blue
FGFR4	FGFR4	blue
FGGY	FGGY	blue
FHL1	FHL1	blue
FHL2	FHL2	blue
FHL3	FHL3	blue
FHOD1	FHOD1	blue
FIBIN	FIBIN	blue
FIGF	FIGF	blue
FJX1	FJX1	blue
FKBP5	FKBP5	blue
FKSG2	FKSG2	blue
FLJ10038	FLJ10038	blue
FLJ20021	FLJ20021	blue
FLJ30064	FLJ30064	blue
FLJ34503	FLJ34503	blue
FLJ35700	FLJ35700	blue
FLJ42393	FLJ42393	blue
FLT3	FLT3	blue
FLYWCH1	FLYWCH1	blue
FMN1	FMN1	blue
FMO5	FMO5	blue
FMR1	FMR1	blue
FNBP1L	FNBP1L	blue
FNDC3B	FNDC3B	blue
FNDC4	FNDC4	blue
FOLR3	FOLR3	blue
FOPNL	FOPNL	blue
FOXA2	FOXA2	blue
FOXA3	FOXA3	blue
FOXD4	FOXD4	blue
FOXF1	FOXF1	blue
FOXF2	FOXF2	blue
FOXO3	FOXO3	blue
FOXO4	FOXO4	blue
FRMD5	FRMD5	blue
FRY	FRY	blue
FSTL3	FSTL3	blue
FUBP1	FUBP1	blue
FUT1	FUT1	blue
FXN	FXN	blue
FXYD5	FXYD5	blue
FXYD6	FXYD6	blue
FYN	FYN	blue
FZD4	FZD4	blue
FZD8	FZD8	blue
GAB1	GAB1	blue
GABPA	GABPA	blue
GADD45A	GADD45A	blue
GALNT1	GALNT1	blue
GALNTL4	GALNTL4	blue
GALT	GALT	blue
GAN	GAN	blue
GAP43	GAP43	blue
GAPVD1	GAPVD1	blue
GARS	GARS	blue
GAS2L1	GAS2L1	blue
GATA2	GATA2	blue
GBA3	GBA3	blue
GCDH	GCDH	blue
GCG	GCG	blue
GCNT3	GCNT3	blue
GDA	GDA	blue
GDF10	GDF10	blue
GDF15	GDF15	blue
GDPD3	GDPD3	blue
GFOD1	GFOD1	blue
GFRA1	GFRA1	blue
GGCT	GGCT	blue
GHDC	GHDC	blue
GHR	GHR	blue
GIF	GIF	blue
GIMAP1	GIMAP1	blue
GIMAP6	GIMAP6	blue
GIMAP7	GIMAP7	blue
GIMAP8	GIMAP8	blue
GJA4	GJA4	blue
GJB2	GJB2	blue
GJC2	GJC2	blue
GLCCI1	GLCCI1	blue
GLIPR1	GLIPR1	blue
GLIS1	GLIS1	blue
GLT25D2	GLT25D2	blue
GLUL	GLUL	blue
GLYAT	GLYAT	blue
GMDS	GMDS	blue
GNA11	GNA11	blue
GNAI3	GNAI3	blue
GNAQ	GNAQ	blue
GNMT	GNMT	blue
GOLGA1	GOLGA1	blue
GOLGA8IP	GOLGA8IP	blue
GOLIM4	GOLIM4	blue
GOLM1	GOLM1	blue
GOLT1B	GOLT1B	blue
GORASP1	GORASP1	blue
GPATCH8	GPATCH8	blue
GPC2	GPC2	blue
GPC3	GPC3	blue
GPD1L	GPD1L	blue
GPER	GPER	blue
GPIHBP1	GPIHBP1	blue
GPKOW	GPKOW	blue
GPLD1	GPLD1	blue
GPM6A	GPM6A	blue
GPM6B	GPM6B	blue
GPR107	GPR107	blue
GPR110	GPR110	blue
GPR126	GPR126	blue
GPR146	GPR146	blue
GPR17	GPR17	blue
GPR176	GPR176	blue
GPR183	GPR183	blue
GPR20	GPR20	blue
GPR39	GPR39	blue
GPR4	GPR4	blue
GPR98	GPR98	blue
GPSM1	GPSM1	blue
GPX3	GPX3	blue
GRAMD2	GRAMD2	blue
GRASP	GRASP	blue
GRB7	GRB7	blue
GREM1	GREM1	blue
GREM2	GREM2	blue
GRIA1	GRIA1	blue
GRIN2C	GRIN2C	blue
GRK5	GRK5	blue
GRM8	GRM8	blue
GSK3B	GSK3B	blue
GSTA4	GSTA4	blue
GSTM2	GSTM2	blue
GSTM2P1	GSTM2P1	blue
GSTM4	GSTM4	blue
GSTM5	GSTM5	blue
GTF2H2B	GTF2H2B	blue
GTF3C5	GTF3C5	blue
GYS2	GYS2	blue
H2AFY2	H2AFY2	blue
HACE1	HACE1	blue
HAMP	HAMP	blue
HARS2	HARS2	blue
HAT1	HAT1	blue
HCCS	HCCS	blue
HDAC5	HDAC5	blue
HDAC6	HDAC6	blue
HDC	HDC	blue
HEATR5B	HEATR5B	blue
HEBP1	HEBP1	blue
HECTD1	HECTD1	blue
HECW2	HECW2	blue
HES2	HES2	blue
HES4	HES4	blue
HEY1	HEY1	blue
HEYL	HEYL	blue
HHAT	HHAT	blue
HHIPL1	HHIPL1	blue
HIF1A	HIF1A	blue
HIF3A	HIF3A	blue
HIGD1B	HIGD1B	blue
HINT3	HINT3	blue
HIP1	HIP1	blue
HLF	HLF	blue
HMG20A	HMG20A	blue
HMGCS2	HMGCS2	blue
HMGN1	HMGN1	blue
HMX1	HMX1	blue
HNRNPA0	HNRNPA0	blue
HOGA1	HOGA1	blue
HORMAD1	HORMAD1	blue
HOXA4	HOXA4	blue
HOXB5	HOXB5	blue
HOXB6	HOXB6	blue
HOXD3	HOXD3	blue
HOXD4	HOXD4	blue
HOXD8	HOXD8	blue
HPCA	HPCA	blue
HPCAL1	HPCAL1	blue
HPRT1	HPRT1	blue
HPS5	HPS5	blue
HR	HR	blue
HRCT1	HRCT1	blue
HRG	HRG	blue
HRH1	HRH1	blue
HRSP12	HRSP12	blue
HS3ST3A1	HS3ST3A1	blue
HS3ST3B1	HS3ST3B1	blue
HS6ST1	HS6ST1	blue
HS6ST2	HS6ST2	blue
HSBP1L1	HSBP1L1	blue
HSP90B1	HSP90B1	blue
HSPA12A	HSPA12A	blue
HSPA12B	HSPA12B	blue
HSPA2	HSPA2	blue
HSPB2	HSPB2	blue
HSPE1	HSPE1	blue
HTATIP2	HTATIP2	blue
HTR2A	HTR2A	blue
HTR3C	HTR3C	blue
HTT	HTT	blue
HYAL1	HYAL1	blue
HYAL2	HYAL2	blue
HYI	HYI	blue
IBA57	IBA57	blue
ICA1	ICA1	blue
ICAM2	ICAM2	blue
ICAM4	ICAM4	blue
ID1	ID1	blue
ID3	ID3	blue
IDE	IDE	blue
IDH3A	IDH3A	blue
IER5L	IER5L	blue
IFFO2	IFFO2	blue
IFI16	IFI16	blue
IFI27L1	IFI27L1	blue
IFITM1	IFITM1	blue
IFITM10	IFITM10	blue
IFNGR1	IFNGR1	blue
IGFBPL1	IGFBPL1	blue
IGSF10	IGSF10	blue
IGSF8	IGSF8	blue
IKZF5	IKZF5	blue
IL11	IL11	blue
IL13RA2	IL13RA2	blue
IL16	IL16	blue
IL17B	IL17B	blue
IL17RB	IL17RB	blue
IL17RE	IL17RE	blue
IL18R1	IL18R1	blue
IL1F10	IL1F10	blue
IL1R1	IL1R1	blue
IL1RAPL1	IL1RAPL1	blue
IL1RL1	IL1RL1	blue
IL23A	IL23A	blue
ILKAP	ILKAP	blue
INADL	INADL	blue
INMT	INMT	blue
INPP5A	INPP5A	blue
INPP5B	INPP5B	blue
INPP5K	INPP5K	blue
INPPL1	INPPL1	blue
INTS3	INTS3	blue
IP6K3	IP6K3	blue
IQGAP2	IQGAP2	blue
IRAK3	IRAK3	blue
IRS2	IRS2	blue
IRX2	IRX2	blue
ISY1	ISY1	blue
ISYNA1	ISYNA1	blue
ITFG2	ITFG2	blue
ITGA1	ITGA1	blue
ITGA10	ITGA10	blue
ITGA2B	ITGA2B	blue
ITGA8	ITGA8	blue
ITGB3	ITGB3	blue
ITIH1	ITIH1	blue
ITLN2	ITLN2	blue
ITPRIPL1	ITPRIPL1	blue
IZUMO1	IZUMO1	blue
IZUMO4	IZUMO4	blue
JAGN1	JAGN1	blue
JAM3	JAM3	blue
JDP2	JDP2	blue
JPH1	JPH1	blue
KAL1	KAL1	blue
KANK2	KANK2	blue
KANK3	KANK3	blue
KANSL3	KANSL3	blue
KAT2B	KAT2B	blue
KAT6A	KAT6A	blue
KAT6B	KAT6B	blue
KAT8	KAT8	blue
KATNAL1	KATNAL1	blue
KBTBD10	KBTBD10	blue
KCND3	KCND3	blue
KCNF1	KCNF1	blue
KCNIP3	KCNIP3	blue
KCNJ5	KCNJ5	blue
KCNK3	KCNK3	blue
KCNMA1	KCNMA1	blue
KCNMB4	KCNMB4	blue
KCNN4	KCNN4	blue
KCNS1	KCNS1	blue
KCTD11	KCTD11	blue
KCTD14	KCTD14	blue
KCTD3	KCTD3	blue
KCTD8	KCTD8	blue
KDM3A	KDM3A	blue
KDR	KDR	blue
KGFLP1	KGFLP1	blue
KGFLP2	KGFLP2	blue
KHDRBS2	KHDRBS2	blue
KHDRBS3	KHDRBS3	blue
KIAA0319L	KIAA0319L	blue
KIAA0355	KIAA0355	blue
KIAA0391	KIAA0391	blue
KIAA0408	KIAA0408	blue
KIAA0513	KIAA0513	blue
KIAA0894	KIAA0894	blue
KIAA0930	KIAA0930	blue
KIAA1191	KIAA1191	blue
KIAA1267	KIAA1267	blue
KIAA1274	KIAA1274	blue
KIAA1328	KIAA1328	blue
KIAA1462	KIAA1462	blue
KIAA1524	KIAA1524	blue
KIAA1549	KIAA1549	blue
KIAA1804	KIAA1804	blue
KIF17	KIF17	blue
KIF1A	KIF1A	blue
KIF1C	KIF1C	blue
KIF26B	KIF26B	blue
KIF2A	KIF2A	blue
KIR2DS1	KIR2DS1	blue
KL	KL	blue
KLC1	KLC1	blue
KLF11	KLF11	blue
KLF13	KLF13	blue
KLF15	KLF15	blue
KLF2	KLF2	blue
KLF8	KLF8	blue
KLHL13	KLHL13	blue
KLHL25	KLHL25	blue
KLHL30	KLHL30	blue
KLHL34	KLHL34	blue
KLHL6	KLHL6	blue
KLK7	KLK7	blue
KLRG2	KLRG2	blue
KRIT1	KRIT1	blue
KRT14	KRT14	blue
KRT16	KRT16	blue
KRT16P2	KRT16P2	blue
KRT17	KRT17	blue
KRT32	KRT32	blue
KRT71	KRT71	blue
KRT86	KRT86	blue
KRTAP1-3	KRTAP1-3	blue
KSR1	KSR1	blue
LACE1	LACE1	blue
LAG3	LAG3	blue
LAGE3	LAGE3	blue
LAMA2	LAMA2	blue
LAMA3	LAMA3	blue
LAMA5	LAMA5	blue
LAMB1	LAMB1	blue
LAMB2	LAMB2	blue
LAMC3	LAMC3	blue
LAMTOR1	LAMTOR1	blue
LBR	LBR	blue
LCAT	LCAT	blue
LDB2	LDB2	blue
LEF1	LEF1	blue
LENG9	LENG9	blue
LETM2	LETM2	blue
LETMD1	LETMD1	blue
LGALS12	LGALS12	blue
LGALS8	LGALS8	blue
LHPP	LHPP	blue
LIFR	LIFR	blue
LIG3	LIG3	blue
LIMA1	LIMA1	blue
LIMCH1	LIMCH1	blue
LIMK1	LIMK1	blue
LIMS2	LIMS2	blue
LIMS3-LOC440895	LIMS3-LOC440895	blue
LIN7A	LIN7A	blue
LINC00162	LINC00162	blue
LINC00165	LINC00165	blue
LINC00340	LINC00340	blue
LINC00472	LINC00472	blue
LINC00473	LINC00473	blue
LITAF	LITAF	blue
LLGL2	LLGL2	blue
LMNB1	LMNB1	blue
LMO2	LMO2	blue
LOC100128139	LOC100128139	blue
LOC100128219	LOC100128219	blue
LOC100128893	LOC100128893	blue
LOC100128979	LOC100128979	blue
LOC100129973	LOC100129973	blue
LOC100130938	LOC100130938	blue
LOC100131170	LOC100131170	blue
LOC100131283	LOC100131283	blue
LOC100131532	LOC100131532	blue
LOC100132005	LOC100132005	blue
LOC100132057	LOC100132057	blue
LOC100132356	LOC100132356	blue
LOC100287177	LOC100287177	blue
LOC100287803	LOC100287803	blue
LOC100289396	LOC100289396	blue
LOC100505566	LOC100505566	blue
LOC100505606	LOC100505606	blue
LOC100505695	LOC100505695	blue
LOC100505854	LOC100505854	blue
LOC100505875	LOC100505875	blue
LOC100506242	LOC100506242	blue
LOC100506462	LOC100506462	blue
LOC100506542	LOC100506542	blue
LOC100506686	LOC100506686	blue
LOC100506748	LOC100506748	blue
LOC100506990	LOC100506990	blue
LOC100507055	LOC100507055	blue
LOC100507165	LOC100507165	blue
LOC100507312	LOC100507312	blue
LOC100507387	LOC100507387	blue
LOC100507663	LOC100507663	blue
LOC100507948	LOC100507948	blue
LOC100508196	LOC100508196	blue
LOC100509100	LOC100509100	blue
LOC100509683	LOC100509683	blue
LOC100652886	LOC100652886	blue
LOC100653060	LOC100653060	blue
LOC150622	LOC150622	blue
LOC202181	LOC202181	blue
LOC254057	LOC254057	blue
LOC254128	LOC254128	blue
LOC255480	LOC255480	blue
LOC283174	LOC283174	blue
LOC283701	LOC283701	blue
LOC284889	LOC284889	blue
LOC284998	LOC284998	blue
LOC286161	LOC286161	blue
LOC286272	LOC286272	blue
LOC338799	LOC338799	blue
LOC339290	LOC339290	blue
LOC339894	LOC339894	blue
LOC340508	LOC340508	blue
LOC388242	LOC388242	blue
LOC389023	LOC389023	blue
LOC390705	LOC390705	blue
LOC400550	LOC400550	blue
LOC401431	LOC401431	blue
LOC440104	LOC440104	blue
LOC554206	LOC554206	blue
LOC643355	LOC643355	blue
LOC643441	LOC643441	blue
LOC643454	LOC643454	blue
LOC643650	LOC643650	blue
LOC644242	LOC644242	blue
LOC644662	LOC644662	blue
LOC645722	LOC645722	blue
LOC647946	LOC647946	blue
LOC654433	LOC654433	blue
LOC728978	LOC728978	blue
LOC729173	LOC729173	blue
LOC729603	LOC729603	blue
LOC729915	LOC729915	blue
LOC729970	LOC729970	blue
LOC730101	LOC730101	blue
LOC730755	LOC730755	blue
LOC80054	LOC80054	blue
LOC84989	LOC84989	blue
LOC90246	LOC90246	blue
LOC92659	LOC92659	blue
LPHN2	LPHN2	blue
LRCH1	LRCH1	blue
LRCH2	LRCH2	blue
LRFN4	LRFN4	blue
LRP12	LRP12	blue
LRP1B	LRP1B	blue
LRRC16A	LRRC16A	blue
LRRC31	LRRC31	blue
LRRC37BP1	LRRC37BP1	blue
LRRC42	LRRC42	blue
LRRC72	LRRC72	blue
LRRC8A	LRRC8A	blue
LRRK1	LRRK1	blue
LRRN3	LRRN3	blue
LRRTM1	LRRTM1	blue
LSM14A	LSM14A	blue
LSS	LSS	blue
LY75	LY75	blue
LY96	LY96	blue
LYL1	LYL1	blue
LYNX1	LYNX1	blue
LYPD1	LYPD1	blue
LYSMD4	LYSMD4	blue
LYST	LYST	blue
MACC1	MACC1	blue
MACROD2	MACROD2	blue
MADCAM1	MADCAM1	blue
MAGED4B	MAGED4B	blue
MAGI3	MAGI3	blue
MAGOHB	MAGOHB	blue
MAMDC2	MAMDC2	blue
MAN2A2	MAN2A2	blue
MAN2C1	MAN2C1	blue
MANF	MANF	blue
MAOA	MAOA	blue
MAP2	MAP2	blue
MAP2K5	MAP2K5	blue
MAP3K15	MAP3K15	blue
MAP3K3	MAP3K3	blue
MAP3K6	MAP3K6	blue
MAP4K2	MAP4K2	blue
MAP4K3	MAP4K3	blue
MAPK14	MAPK14	blue
MAPK4	MAPK4	blue
MAPK6	MAPK6	blue
MAPK7	MAPK7	blue
MAPT	MAPT	blue
MARCKSL1	MARCKSL1	blue
MARK3	MARK3	blue
MARVELD2	MARVELD2	blue
MATN3	MATN3	blue
MATR3	MATR3	blue
MBD4	MBD4	blue
MBL1P	MBL1P	blue
MBOAT7	MBOAT7	blue
MC1R	MC1R	blue
MCCC1	MCCC1	blue
MCF2L	MCF2L	blue
MCM2	MCM2	blue
MCM3AP-AS1	MCM3AP-AS1	blue
MCM6	MCM6	blue
MCTP1	MCTP1	blue
MCU	MCU	blue
MDK	MDK	blue
MEF2A	MEF2A	blue
MEG3	MEG3	blue
MEIS1	MEIS1	blue
MEIS2	MEIS2	blue
MERTK	MERTK	blue
MESDC2	MESDC2	blue
METTL11A	METTL11A	blue
METTL14	METTL14	blue
METTL17	METTL17	blue
METTL7A	METTL7A	blue
MFAP3L	MFAP3L	blue
MFGE8	MFGE8	blue
MFI2	MFI2	blue
MFNG	MFNG	blue
MFRP	MFRP	blue
MGAT2	MGAT2	blue
MGAT3	MGAT3	blue
MGAT5	MGAT5	blue
MGC11082	MGC11082	blue
MGC21881	MGC21881	blue
MGC27382	MGC27382	blue
MGST1	MGST1	blue
MIER2	MIER2	blue
MIR100HG	MIR100HG	blue
MIR210HG	MIR210HG	blue
MIRLET7BHG	MIRLET7BHG	blue
MKL2	MKL2	blue
MKLN1	MKLN1	blue
MKNK2	MKNK2	blue
MLEC	MLEC	blue
MLLT11	MLLT11	blue
MLLT4	MLLT4	blue
MLXIPL	MLXIPL	blue
MME	MME	blue
MMEL1	MMEL1	blue
MMGT1	MMGT1	blue
MMP1	MMP1	blue
MMP12	MMP12	blue
MMP7	MMP7	blue
MMS19	MMS19	blue
MND1	MND1	blue
MOB2	MOB2	blue
MOCS1	MOCS1	blue
MOGAT3	MOGAT3	blue
MORC2	MORC2	blue
MPO	MPO	blue
MPP3	MPP3	blue
MPPE1	MPPE1	blue
MPST	MPST	blue
MPZL1	MPZL1	blue
MRPL33	MRPL33	blue
MRPL36	MRPL36	blue
MRPL50	MRPL50	blue
MRPS18B	MRPS18B	blue
MRPS33	MRPS33	blue
MRPS36	MRPS36	blue
MRPS6	MRPS6	blue
MS4A15	MS4A15	blue
MSC	MSC	blue
MSL1	MSL1	blue
MT1F	MT1F	blue
MTERFD2	MTERFD2	blue
MTERFD3	MTERFD3	blue
MTM1	MTM1	blue
MTOR	MTOR	blue
MTSS1	MTSS1	blue
MTTP	MTTP	blue
MTX2	MTX2	blue
MUS81	MUS81	blue
MUT	MUT	blue
MX2	MX2	blue
MXD4	MXD4	blue
MXI1	MXI1	blue
MYBL1	MYBL1	blue
MYCT1	MYCT1	blue
MYEOV	MYEOV	blue
MYH15	MYH15	blue
MYL6B	MYL6B	blue
MYLIP	MYLIP	blue
MYNN	MYNN	blue
MYO10	MYO10	blue
MYO1C	MYO1C	blue
MYO1E	MYO1E	blue
MYO5A	MYO5A	blue
MYO7B	MYO7B	blue
MYO9A	MYO9A	blue
MYOC	MYOC	blue
MYOZ1	MYOZ1	blue
MYZAP	MYZAP	blue
N4BP1	N4BP1	blue
N4BP2L1	N4BP2L1	blue
NAA15	NAA15	blue
NAB2	NAB2	blue
NACAP1	NACAP1	blue
NAP1L1	NAP1L1	blue
NARG2	NARG2	blue
NASP	NASP	blue
NAT8	NAT8	blue
NBEAL1	NBEAL1	blue
NCALD	NCALD	blue
NCBP2	NCBP2	blue
NCKAP5	NCKAP5	blue
NCOA3	NCOA3	blue
NCS1	NCS1	blue
NDRG1	NDRG1	blue
NDRG2	NDRG2	blue
NDRG4	NDRG4	blue
NDST1	NDST1	blue
NDUFA4L2	NDUFA4L2	blue
NDUFAF2	NDUFAF2	blue
NDUFV1	NDUFV1	blue
NEBL	NEBL	blue
NECAB1	NECAB1	blue
NEDD4	NEDD4	blue
NEDD4L	NEDD4L	blue
NEDD9	NEDD9	blue
NEK3	NEK3	blue
NEK6	NEK6	blue
NEK7	NEK7	blue
NEK9	NEK9	blue
NEO1	NEO1	blue
NES	NES	blue
NETO2	NETO2	blue
NFE2	NFE2	blue
NFIC	NFIC	blue
NFKBIE	NFKBIE	blue
NFS1	NFS1	blue
NFYB	NFYB	blue
NGFRAP1	NGFRAP1	blue
NHS	NHS	blue
NID1	NID1	blue
NIM1	NIM1	blue
NIP7	NIP7	blue
NIPA2	NIPA2	blue
NIPAL3	NIPAL3	blue
NISCH	NISCH	blue
NKD1	NKD1	blue
NKPD1	NKPD1	blue
NLGN2	NLGN2	blue
NLN	NLN	blue
NLRP5	NLRP5	blue
NME1	NME1	blue
NMNAT2	NMNAT2	blue
NMT1	NMT1	blue
NMUR1	NMUR1	blue
NOL3	NOL3	blue
NOS1	NOS1	blue
NOSIP	NOSIP	blue
NOSTRIN	NOSTRIN	blue
NOTCH1	NOTCH1	blue
NOTCH4	NOTCH4	blue
NOVA1	NOVA1	blue
NOVA2	NOVA2	blue
NPAS2	NPAS2	blue
NPDC1	NPDC1	blue
NPFFR2	NPFFR2	blue
NPIP	NPIP	blue
NPM1	NPM1	blue
NPPC	NPPC	blue
NPR1	NPR1	blue
NPR3	NPR3	blue
NPRL2	NPRL2	blue
NPRL3	NPRL3	blue
NPSR1	NPSR1	blue
NPTN	NPTN	blue
NPY6R	NPY6R	blue
NQO1	NQO1	blue
NR2C1	NR2C1	blue
NR2E3	NR2E3	blue
NRAS	NRAS	blue
NRBP2	NRBP2	blue
NRM	NRM	blue
NRN1L	NRN1L	blue
NSD1	NSD1	blue
NT5C	NT5C	blue
NTN4	NTN4	blue
NTNG1	NTNG1	blue
NTS	NTS	blue
NUDT16	NUDT16	blue
NUDT16P1	NUDT16P1	blue
NUDT21	NUDT21	blue
NUP155	NUP155	blue
NUP35	NUP35	blue
NUPR1	NUPR1	blue
NXF3	NXF3	blue
OCIAD2	OCIAD2	blue
ODZ4	ODZ4	blue
OIT3	OIT3	blue
OLAH	OLAH	blue
OLFML2A	OLFML2A	blue
OPA1	OPA1	blue
OPHN1	OPHN1	blue
OPRL1	OPRL1	blue
OR2A20P	OR2A20P	blue
OR2A25	OR2A25	blue
OR2A9P	OR2A9P	blue
OR2W1	OR2W1	blue
OR4D5	OR4D5	blue
OR5I1	OR5I1	blue
ORAI2	ORAI2	blue
OSBPL10	OSBPL10	blue
OSBPL3	OSBPL3	blue
OSBPL5	OSBPL5	blue
OSBPL9	OSBPL9	blue
OSGIN1	OSGIN1	blue
OSMR	OSMR	blue
OTUD7B	OTUD7B	blue
OVOL1	OVOL1	blue
OXT	OXT	blue
P2RY12	P2RY12	blue
P2RY6	P2RY6	blue
P4HA3	P4HA3	blue
PAM	PAM	blue
PAPOLA	PAPOLA	blue
PAPSS2	PAPSS2	blue
PAQR7	PAQR7	blue
PARD3B	PARD3B	blue
PARD6G	PARD6G	blue
PARP6	PARP6	blue
PC	PC	blue
PCBP2	PCBP2	blue
PCDH1	PCDH1	blue
PCDH12	PCDH12	blue
PCDHGA2	PCDHGA2	blue
PCDHGB1	PCDHGB1	blue
PCMTD2	PCMTD2	blue
PCP2	PCP2	blue
PCP4	PCP4	blue
PCSK1	PCSK1	blue
PCSK1N	PCSK1N	blue
PCSK7	PCSK7	blue
PCTP	PCTP	blue
PCYOX1	PCYOX1	blue
PCYT2	PCYT2	blue
PDCD6IP	PDCD6IP	blue
PDE4DIP	PDE4DIP	blue
PDE6A	PDE6A	blue
PDE7B	PDE7B	blue
PDE8B	PDE8B	blue
PDGFRA	PDGFRA	blue
PDHA1	PDHA1	blue
PDIA4	PDIA4	blue
PDK4	PDK4	blue
PDLIM2	PDLIM2	blue
PDLIM4	PDLIM4	blue
PDP2	PDP2	blue
PDS5B	PDS5B	blue
PDZK1IP1	PDZK1IP1	blue
PEAK1	PEAK1	blue
PEAR1	PEAR1	blue
PEBP1	PEBP1	blue
PECAM1	PECAM1	blue
PELO	PELO	blue
PEX13	PEX13	blue
PFDN5	PFDN5	blue
PGAP2	PGAP2	blue
PGBD3	PGBD3	blue
PGGT1B	PGGT1B	blue
PGM1	PGM1	blue
PGPEP1	PGPEP1	blue
PGS1	PGS1	blue
PHACTR2	PHACTR2	blue
PHEX	PHEX	blue
PHF15	PHF15	blue
PHF17	PHF17	blue
PHF2	PHF2	blue
PHKB	PHKB	blue
PHLDA2	PHLDA2	blue
PHLDB3	PHLDB3	blue
PHTF1	PHTF1	blue
PHYHD1	PHYHD1	blue
PI4KA	PI4KA	blue
PIAS1	PIAS1	blue
PICK1	PICK1	blue
PIGZ	PIGZ	blue
PIK3C2A	PIK3C2A	blue
PIK3C3	PIK3C3	blue
PIK3CA	PIK3CA	blue
PIK3R1	PIK3R1	blue
PIK3R4	PIK3R4	blue
PINK1	PINK1	blue
PIP4K2B	PIP4K2B	blue
PIR	PIR	blue
PITPNM1	PITPNM1	blue
PITPNM2	PITPNM2	blue
PIWIL4	PIWIL4	blue
PKDCC	PKDCC	blue
PKN1	PKN1	blue
PKN3	PKN3	blue
PKNOX2	PKNOX2	blue
PLA1A	PLA1A	blue
PLA2G16	PLA2G16	blue
PLA2G2A	PLA2G2A	blue
PLA2G4A	PLA2G4A	blue
PLAC2	PLAC2	blue
PLAG1	PLAG1	blue
PLAU	PLAU	blue
PLCB3	PLCB3	blue
PLCD4	PLCD4	blue
PLCE1	PLCE1	blue
PLCG1	PLCG1	blue
PLD4	PLD4	blue
PLEK2	PLEK2	blue
PLEKHA1	PLEKHA1	blue
PLEKHA7	PLEKHA7	blue
PLEKHH2	PLEKHH2	blue
PLEKHJ1	PLEKHJ1	blue
PLEKHM3	PLEKHM3	blue
PLIN3	PLIN3	blue
PLIN5	PLIN5	blue
PLK2	PLK2	blue
PLLP	PLLP	blue
PLOD2	PLOD2	blue
PLXDC1	PLXDC1	blue
PLXNA2	PLXNA2	blue
PMAIP1	PMAIP1	blue
PMCHL1	PMCHL1	blue
PMF1	PMF1	blue
PMM1	PMM1	blue
PNMA1	PNMA1	blue
PNMA5	PNMA5	blue
PNMT	PNMT	blue
PNPLA2	PNPLA2	blue
PODXL	PODXL	blue
POLR1C	POLR1C	blue
POLR1D	POLR1D	blue
POLR2B	POLR2B	blue
POLR2D	POLR2D	blue
POLR2F	POLR2F	blue
POLR3GL	POLR3GL	blue
POLR3H	POLR3H	blue
POM121L1P	POM121L1P	blue
POM121L4P	POM121L4P	blue
POT1	POT1	blue
POU2F1	POU2F1	blue
POU6F1	POU6F1	blue
PP12719	PP12719	blue
PPAPDC1B	PPAPDC1B	blue
PPARA	PPARA	blue
PPARGC1B	PPARGC1B	blue
PPFIBP1	PPFIBP1	blue
PPHLN1	PPHLN1	blue
PPIL1	PPIL1	blue
PPIL4	PPIL4	blue
PPM1B	PPM1B	blue
PPM1D	PPM1D	blue
PPM1J	PPM1J	blue
PPP1R13B	PPP1R13B	blue
PPP1R14B	PPP1R14B	blue
PPP1R2	PPP1R2	blue
PPP1R21	PPP1R21	blue
PPP1R26	PPP1R26	blue
PPP1R3E	PPP1R3E	blue
PPP1R9A	PPP1R9A	blue
PPP2R2A	PPP2R2A	blue
PPP2R2D	PPP2R2D	blue
PPP2R3B	PPP2R3B	blue
PPP2R5B	PPP2R5B	blue
PPP2R5D	PPP2R5D	blue
PPP4R4	PPP4R4	blue
PPP6C	PPP6C	blue
PPP6R2	PPP6R2	blue
PPWD1	PPWD1	blue
PRDM16	PRDM16	blue
PRDM5	PRDM5	blue
PRDX2	PRDX2	blue
PRDX4	PRDX4	blue
PRDX6	PRDX6	blue
PRELP	PRELP	blue
PRICKLE2	PRICKLE2	blue
PRINS	PRINS	blue
PRKACB	PRKACB	blue
PRKAR2B	PRKAR2B	blue
PRKCE	PRKCE	blue
PRKCH	PRKCH	blue
PRKD1	PRKD1	blue
PRO2012	PRO2012	blue
PRPF6	PRPF6	blue
PRPS1	PRPS1	blue
PRPS1L1	PRPS1L1	blue
PRPS2	PRPS2	blue
PRPSAP1	PRPSAP1	blue
PRR15L	PRR15L	blue
PRR16	PRR16	blue
PRRC1	PRRC1	blue
PRRG3	PRRG3	blue
PRRG4	PRRG4	blue
PRRX1	PRRX1	blue
PRRX2	PRRX2	blue
PRSS1	PRSS1	blue
PRSS42	PRSS42	blue
PRX	PRX	blue
PSAT1	PSAT1	blue
PSD2	PSD2	blue
PSD3	PSD3	blue
PSMD13	PSMD13	blue
PSMD4	PSMD4	blue
PSRC1	PSRC1	blue
PTBP3	PTBP3	blue
PTGER3	PTGER3	blue
PTH1R	PTH1R	blue
PTMA	PTMA	blue
PTN	PTN	blue
PTP4A1	PTP4A1	blue
PTPDC1	PTPDC1	blue
PTPLB	PTPLB	blue
PTPN11	PTPN11	blue
PTPN21	PTPN21	blue
PTPRB	PTPRB	blue
PTPRG	PTPRG	blue
PTPRM	PTPRM	blue
PTPRR	PTPRR	blue
PTPRS	PTPRS	blue
PTRF	PTRF	blue
PTS	PTS	blue
PURA	PURA	blue
PVRL1	PVRL1	blue
PXK	PXK	blue
PXMP2	PXMP2	blue
PYY	PYY	blue
R3HDM1	R3HDM1	blue
RAB11FIP3	RAB11FIP3	blue
RAB11FIP4	RAB11FIP4	blue
RAB17	RAB17	blue
RAB3IP	RAB3IP	blue
RAB6B	RAB6B	blue
RAB6C	RAB6C	blue
RAB7B	RAB7B	blue
RABAC1	RABAC1	blue
RABGAP1	RABGAP1	blue
RACGAP1	RACGAP1	blue
RAD51B	RAD51B	blue
RADIL	RADIL	blue
RAF1	RAF1	blue
RAI1	RAI1	blue
RAI2	RAI2	blue
RAMP2	RAMP2	blue
RAMP3	RAMP3	blue
RANBP10	RANBP10	blue
RANBP3L	RANBP3L	blue
RAP2A	RAP2A	blue
RAPGEF2	RAPGEF2	blue
RAPGEF3	RAPGEF3	blue
RAPGEF4	RAPGEF4	blue
RAPGEF5	RAPGEF5	blue
RAPH1	RAPH1	blue
RARG	RARG	blue
RASAL1	RASAL1	blue
RASGRP3	RASGRP3	blue
RASIP1	RASIP1	blue
RASSF7	RASSF7	blue
RBBP4	RBBP4	blue
RBBP8	RBBP8	blue
RBL2	RBL2	blue
RBM17	RBM17	blue
RBMX	RBMX	blue
RBP2	RBP2	blue
RBP5	RBP5	blue
RCAN1	RCAN1	blue
RCN1	RCN1	blue
RCOR3	RCOR3	blue
RDH13	RDH13	blue
RDX	RDX	blue
RELB	RELB	blue
RELN	RELN	blue
REPS2	REPS2	blue
RERE	RERE	blue
RET	RET	blue
RFK	RFK	blue
RFX4	RFX4	blue
RFX5	RFX5	blue
RG9MTD1	RG9MTD1	blue
RGL2	RGL2	blue
RGN	RGN	blue
RGP1	RGP1	blue
RGS1	RGS1	blue
RGS14	RGS14	blue
RGS9BP	RGS9BP	blue
RHBDF1	RHBDF1	blue
RHCE	RHCE	blue
RHOBTB1	RHOBTB1	blue
RHOXF1	RHOXF1	blue
RIC3	RIC3	blue
RICTOR	RICTOR	blue
RILPL2	RILPL2	blue
RIMS3	RIMS3	blue
RIMS4	RIMS4	blue
RIOK2	RIOK2	blue
RMND1	RMND1	blue
RMND5B	RMND5B	blue
RNASE2	RNASE2	blue
RNASE3	RNASE3	blue
RNF112	RNF112	blue
RNF115	RNF115	blue
RNF138	RNF138	blue
RNF144B	RNF144B	blue
RNF175	RNF175	blue
RNF182	RNF182	blue
RNF2	RNF2	blue
RNF6	RNF6	blue
RNGTT	RNGTT	blue
RNH1	RNH1	blue
RNMT	RNMT	blue
ROBO4	ROBO4	blue
ROCK2	ROCK2	blue
ROR1	ROR1	blue
RP11-165H20.1	RP11-165H20.1	blue
RPAP1	RPAP1	blue
RPAP3	RPAP3	blue
RPF2	RPF2	blue
RPGR	RPGR	blue
RPL22L1	RPL22L1	blue
RPL23AP32	RPL23AP32	blue
RPL26L1	RPL26L1	blue
RPL31	RPL31	blue
RPL36A	RPL36A	blue
RPL39	RPL39	blue
RPP40	RPP40	blue
RPS19BP1	RPS19BP1	blue
RPS24	RPS24	blue
RPS27L	RPS27L	blue
RPS6KA2	RPS6KA2	blue
RPTOR	RPTOR	blue
RQCD1	RQCD1	blue
RRAD	RRAD	blue
RRAS	RRAS	blue
RRBP1	RRBP1	blue
RS1	RS1	blue
RSL1D1	RSL1D1	blue
RSL24D1	RSL24D1	blue
RSPO2	RSPO2	blue
RSPO3	RSPO3	blue
RSRC1	RSRC1	blue
RTKN2	RTKN2	blue
RTN4	RTN4	blue
RTN4RL2	RTN4RL2	blue
RUNX1	RUNX1	blue
RUSC2	RUSC2	blue
RXFP1	RXFP1	blue
RXRA	RXRA	blue
S1PR1	S1PR1	blue
SACS	SACS	blue
SALL4	SALL4	blue
SART1	SART1	blue
SASH1	SASH1	blue
SCAI	SCAI	blue
SCAP	SCAP	blue
SCARA3	SCARA3	blue
SCARB1	SCARB1	blue
SCG2	SCG2	blue
SCG3	SCG3	blue
SCG5	SCG5	blue
SCGB3A2	SCGB3A2	blue
SCN3A	SCN3A	blue
SCN7A	SCN7A	blue
SCNN1A	SCNN1A	blue
SCRG1	SCRG1	blue
SDC1	SDC1	blue
SDC2	SDC2	blue
SDCBP2	SDCBP2	blue
SDCCAG8	SDCCAG8	blue
SDHA	SDHA	blue
SDK2	SDK2	blue
SDPR	SDPR	blue
SEC23IP	SEC23IP	blue
SEC24D	SEC24D	blue
SEC61B	SEC61B	blue
SEC61G	SEC61G	blue
SECISBP2L	SECISBP2L	blue
SEL1L3	SEL1L3	blue
SEMA3A	SEMA3A	blue
SEMA3B	SEMA3B	blue
SEMA3F	SEMA3F	blue
SEMA5A	SEMA5A	blue
SEMA6A	SEMA6A	blue
SEMA6B	SEMA6B	blue
SEMA6D	SEMA6D	blue
2024-09-10	2024-09-10	blue
2024-09-14	2024-09-14	blue
2024-09-05	2024-09-05	blue
SEPW1	SEPW1	blue
SERINC1	SERINC1	blue
SERINC2	SERINC2	blue
SERINC3	SERINC3	blue
SERPINA6	SERPINA6	blue
SERPINB6	SERPINB6	blue
SERPIND1	SERPIND1	blue
SERTAD2	SERTAD2	blue
SERTM1	SERTM1	blue
SESN3	SESN3	blue
SESTD1	SESTD1	blue
SETD5	SETD5	blue
SETDB1	SETDB1	blue
SEZ6	SEZ6	blue
SFN	SFN	blue
SFXN1	SFXN1	blue
SFXN2	SFXN2	blue
SGCG	SGCG	blue
SGPL1	SGPL1	blue
SGPP2	SGPP2	blue
SH2D3C	SH2D3C	blue
SH3BP1	SH3BP1	blue
SH3BP5	SH3BP5	blue
SH3BP5L	SH3BP5L	blue
SH3D19	SH3D19	blue
SH3GL3	SH3GL3	blue
SH3GLB1	SH3GLB1	blue
SHANK3	SHANK3	blue
SHB	SHB	blue
SHC2	SHC2	blue
SHE	SHE	blue
SHMT1	SHMT1	blue
SHROOM2	SHROOM2	blue
SHROOM4	SHROOM4	blue
SIL1	SIL1	blue
SIPA1	SIPA1	blue
SIRT2	SIRT2	blue
SIRT3	SIRT3	blue
SIX2	SIX2	blue
SLAIN1	SLAIN1	blue
SLC12A8	SLC12A8	blue
SLC14A1	SLC14A1	blue
SLC16A1	SLC16A1	blue
SLC16A12	SLC16A12	blue
SLC16A7	SLC16A7	blue
SLC19A3	SLC19A3	blue
SLC1A1	SLC1A1	blue
SLC1A4	SLC1A4	blue
SLC22A10	SLC22A10	blue
SLC22A15	SLC22A15	blue
SLC22A18	SLC22A18	blue
SLC22A18AS	SLC22A18AS	blue
SLC25A18	SLC25A18	blue
SLC25A24	SLC25A24	blue
SLC25A38	SLC25A38	blue
SLC26A2	SLC26A2	blue
SLC2A12	SLC2A12	blue
SLC2A8	SLC2A8	blue
SLC30A1	SLC30A1	blue
SLC30A2	SLC30A2	blue
SLC32A1	SLC32A1	blue
SLC35B4	SLC35B4	blue
SLC35D2	SLC35D2	blue
SLC35E2	SLC35E2	blue
SLC35E3	SLC35E3	blue
SLC35F2	SLC35F2	blue
SLC36A3	SLC36A3	blue
SLC38A4	SLC38A4	blue
SLC39A13	SLC39A13	blue
SLC39A6	SLC39A6	blue
SLC41A2	SLC41A2	blue
SLC44A1	SLC44A1	blue
SLC44A2	SLC44A2	blue
SLC45A3	SLC45A3	blue
SLC48A1	SLC48A1	blue
SLC4A3	SLC4A3	blue
SLC4A7	SLC4A7	blue
SLC6A1	SLC6A1	blue
SLC6A10P	SLC6A10P	blue
SLC6A13	SLC6A13	blue
SLC6A4	SLC6A4	blue
SLC7A1	SLC7A1	blue
SLC9A3R2	SLC9A3R2	blue
SLC9A7	SLC9A7	blue
SLCO1A2	SLCO1A2	blue
SLCO2A1	SLCO2A1	blue
SLCO4A1	SLCO4A1	blue
SLIT2	SLIT2	blue
SLITRK2	SLITRK2	blue
SMA5	SMA5	blue
SMAD3	SMAD3	blue
SMAD6	SMAD6	blue
SMAD7	SMAD7	blue
SMAD9	SMAD9	blue
SMAGP	SMAGP	blue
SMARCA1	SMARCA1	blue
SMARCC2	SMARCC2	blue
SMC1B	SMC1B	blue
SMC6	SMC6	blue
SMPX	SMPX	blue
SMYD4	SMYD4	blue
SNAP25	SNAP25	blue
SNHG11	SNHG11	blue
SNRK	SNRK	blue
SNRPD1	SNRPD1	blue
SNRPD2	SNRPD2	blue
SNRPE	SNRPE	blue
SNX27	SNX27	blue
SNX31	SNX31	blue
SNX4	SNX4	blue
SOCS6	SOCS6	blue
SORBS3	SORBS3	blue
SORCS2	SORCS2	blue
SORT1	SORT1	blue
SOS2	SOS2	blue
SOSTDC1	SOSTDC1	blue
SOX13	SOX13	blue
SOX21	SOX21	blue
SOX4	SOX4	blue
SPATA5	SPATA5	blue
SPDYE1	SPDYE1	blue
SPDYE5	SPDYE5	blue
SPECC1	SPECC1	blue
SPECC1L	SPECC1L	blue
SPIN4	SPIN4	blue
SPOCD1	SPOCD1	blue
SPOP	SPOP	blue
SPP1	SPP1	blue
SPRR1A	SPRR1A	blue
SPRY3	SPRY3	blue
SPSB2	SPSB2	blue
SPSB3	SPSB3	blue
SPTAN1	SPTAN1	blue
SPTBN1	SPTBN1	blue
SPTBN4	SPTBN4	blue
SPTSSA	SPTSSA	blue
SRA1	SRA1	blue
SRFBP1	SRFBP1	blue
SRGAP2P1	SRGAP2P1	blue
SRP72	SRP72	blue
SRPK1	SRPK1	blue
SRPRB	SRPRB	blue
SRRD	SRRD	blue
SRRM4	SRRM4	blue
SRSF12	SRSF12	blue
SSFA2	SSFA2	blue
SSH2	SSH2	blue
SSR3	SSR3	blue
SSTR1	SSTR1	blue
SSTR2	SSTR2	blue
SSU72	SSU72	blue
ST14	ST14	blue
ST6GALNAC3	ST6GALNAC3	blue
ST6GALNAC5	ST6GALNAC5	blue
ST7	ST7	blue
ST8SIA4	ST8SIA4	blue
STAMBPL1	STAMBPL1	blue
STARD13	STARD13	blue
STARD3	STARD3	blue
STARD3NL	STARD3NL	blue
STARD7	STARD7	blue
STARD8	STARD8	blue
STARD9	STARD9	blue
STEAP2	STEAP2	blue
STEAP3	STEAP3	blue
STEAP4	STEAP4	blue
STK16	STK16	blue
STK25	STK25	blue
STK32B	STK32B	blue
STK39	STK39	blue
STMN2	STMN2	blue
STRN	STRN	blue
STT3B	STT3B	blue
STUB1	STUB1	blue
STX12	STX12	blue
STXBP6	STXBP6	blue
SULF1	SULF1	blue
SULT1B1	SULT1B1	blue
SULT1C4	SULT1C4	blue
[truncated: 1,542 more rows]

## Sheet: Supplementary data 2
Supplementary data 2. The bioactive chemical components of PO
Mol ID	Molecule Name	MW	OB (%)	DL
MOL010379	7'-n-butanol-N-trans-feruloyloctopamine	385.5	7.61	0.4
MOL010380	()-alpha-Funebrene	204.39	49.41	0.1
MOL010381	Azetidinecarboxylic acid	101.12	75.66	0.02
MOL010382	Convallasaponin A	580.84	7.65	0.32
MOL010383	Convallasaponin A_qt	448.71	17.25	0.75
MOL010384	3-o-beta-d-glucopyranosyl-(1-2)-[beta-d-xylopyranosyl-(1-3)]-beta-d-glucopyranosyl-(1-4)-galactopyranosyl-25(S)-spirost-5(6)-en-3beta-ol	1033.3	11.51	0.02
MOL010385	3-o-beta-d-glucopyranosyl-(1-2)-[beta-d-xylopyranosyl-(1-3)]-beta-d-glucopyranosyl-(1-4)-galactopyranosyl-25(S)-spirost-5(6)-en-3beta-ol_qt	414.69	13.52	0.81
MOL010386	3-o-beta-d-glucopyranosyl-(1-2)-[beta-d-xylopyranosyl-(1-3)]-beta-d-glucopyranosyl-(1-4)-galactopyranosyl-25(S)-spirost-5(6)-en-3beta,14alpho-diol	1049.3	10.73	0.02
MOL010387	3-o-beta-d-glucopyranosyl-(1-2)-[beta-d-xylopyranosyl-(1-3)]-beta-d-glucopyranosyl-(1-4)-galactopyranosyl-25(S)-spirost-5(6)-en-3beta,14alpho-diol_qt	430.69	104.58	0.79
MOL010388	25(R)spirost-5-en-3beta-ol-3-o-beta-d-glucopyranosyl-(1-2)-[beta-d-xylylpyranylosyl-(1-3)]-beta-d-glucopyranosyl-(1-4)-beta-d-galactopyranose	1049.3	10.85	0.02
MOL010389	25(R)spirost-5-en-3beta-ol-3-o-beta-d-glucopyranosyl-(1-2)-[beta-d-xylylpyranylosyl-(1-3)]-beta-d-glucopyranosyl-(1-4)-beta-d-galactopyranose_qt	430.69	14.72	0.79
MOL010390	25(S and R)-spirost-5-en-3beta,14alpho-diol	430.69	13.26	0.79
MOL010391	25(R,S)spirost-5-en-3beta-ol-3-o-beta-d-glucopyranosyl-(1-2)-[beta-d-xylylpyranylosyl-(1-3)]-beta-d-glucopyranosyl-(1-4)-beta-d-galactopyranose	1033.3	3.07	0.02
MOL010392	25(R,S)spirost-5-ene-3beta,14alpha-diol-3-o-beta-d-glucopyranosyl-(1-2)-[beta-d-glucopyranosyl-(1-3)]-beta-d-glucopyranosyl-(1-4)-beta-d-galactopyranose	1079.33	7.5	0.02
MOL010393	25(R,S)spirost-5-ene-3beta,14alpha-diol-3-o-beta-d-glucopyranosyl-(1-2)-[beta-d-xylylpyranylosyl-(1-3)]-beta-d-glucopyranosyl-(1-4)-beta-d-galactopyranose	1063.33	10.41	0.02
MOL010394	STOCK1N-66370	414.69	17.24	0.81
MOL010395	4',5,7-trihydroxy-6-methyl-8-methoxy-homoisoflavanone	330.36	89.7	0.33
MOL010396	4',5,7-trihydroxy-6,8-dimethyl-homoisoflavanone	314.36	59.76	0.3
MOL010397	(3beta,14alpha)-3-o-beta-d-glucopyranosyl-(1-2)-[beta-d-xylopyranosyl-(1-3)]-beta-d-glucopyranosyl(1-4)-beta-d-galacopyranosyl-14-hydroxy-(25S)-spirost-5-ene	1049.3	10.42	0.02
MOL010398	polygosides A_qt	430.69	14.42	0.79
MOL010399	(3beta,14alpha)-3-o-beta-d-glucopyranosyl-(1-2)-[beta-d-xylopyranosyl-(1-3)]-beta-d-glucopyranosyl-(1-4)-beta-d-galacopyranosyl-yamogenin	1033.3	11.22	0.02
MOL010400	(22S)-sipirost-5-ene-1beta,3beta,16beta,22-tetrol-1-o-alpha-l-rhamnopyranosyl-16-o-beta-d-glucopyranoside	743.05	23.36	0.29
MOL010401	(22S)-sipirost-5-ene-1beta,3beta,16beta,22-tetrol-1-o-alpha-l-rhamnopyranosyl-16-o-beta-d-glucopyranoside_qt	434.73	18.66	0.79
MOL010402	polyfuroside	1243.51	7.63	0.01
MOL010403	polyfuroside_qt	432.71	8.97	0.87
MOL010404	polygosides A	917.17	20.4	0.03
MOL010405	polygosides B	917.17	19.36	0.03
MOL010406	polygosides B_qt	430.69	15.36	0.79
MOL010407	polygosides E	1193.44	17.74	0.02
MOL010408	polygosides E_qt	412.67	38.73	0.78
MOL010409	polygosides D	1061.31	6.94	0.03
MOL010410	2-Methylnonan-3-one	156.3	24.75	0.02
MOL010411	4',5,7-trihydroxy-6-methyl-homoisoflavanone	300.33	82.94	0.27
MOL010412	4'-methoxy-5,7-dihydroxy-6,8-dimethyl-homoisflavanone	328.39	57.14	0.34
MOL010413	4-methyl-2-hexanone	114.21	24.48	0.01
MOL000116	Nonanal	142.27	40.28	0.02
MOL001221	7-TETRADECENE	196.42	17.74	0.04
MOL001308	oleic acid	282.52	33.13	0.14
MOL001396	PENTADECYLIC ACID	242.45	20.18	0.08
MOL001739	zoomaric acid	254.46	35.78	0.1
MOL002675	Hexenal	98.16	46.01	0.01
MOL003047	[(1S)-endo]-(-)-Borneol	154.28	83.54	0.05
MOL000305	lauric acid	200.36	23.59	0.04
MOL000332	n-coumaroyltyramine	283.35	85.63	0.2
MOL003885	Yamogenin	414.69	17.19	0.81
MOL000459	CHEBI:39932	128.24	32.79	0.01
MOL004807	glucuronic acid	194.16	46.18	0.06
MOL000483	(Z)-3-(4-hydroxy-3-methoxy-phenyl)-N-[2-(4-hydroxyphenyl)ethyl]acrylamide	313.38	118.35	0.26
MOL004830	Octadiene	110.22	34.53	0.01
MOL005460	ophipogonin D_qt	414.69	15.84	0.81
MOL006384	4-[(1R,3aS,4R,6aS)-4-(4-hydroxy-3,5-dimethoxyphenyl)-1,3,3a,4,6,6a-hexahydrofuro[4,3-c]furan-1-yl]-2,6-dimethoxyphenol	418.48	3.29	0.72
MOL000666	hexanal	100.18	55.71	0.01
MOL000668	PENTYLFURAN	138.23	54.59	0.02
MOL000669	(S)-camphor	152.26	21.68	0.05
MOL000069	palmitic acid	256.48	19.3	0.1
MOL000875	Cedrol	222.41	16.23	0.12
MOL000703	2-heptanone	114.21	46.56	0.01
MOL000748	HMF	126.12	45.07	0.02
MOL000749	Linoleic	280.5	41.9	0.14
MOL007887	Hexyl formate	130.21	19.17	0.01
MOL007928	liriodendrin_qt	418.48	3.29	0.72
MOL008661	Vinyl amyl ketone	126.22	19.82	0.01

## Sheet: Supplementary data 3
Supplementary data 3. The potential therapeutic targets for PO bioactive chemical components
IL2
STAT3
HCRTR2
HCRTR1
PYGL
PIM1
PIM2
P2RX3
F10
MAPK8
MAPK14
MAPK10
MTOR
PYGM
PIK3CA
MAPK9
OXTR
ACKR3
ACHE
PDE10A
PDE3A
PDE4B
PDE7A
MMP3
MMP2
TYRO3
MERTK
PDE5A
SCARB1
REN
AKR1C3
BACE1
TTL
PTGS1
FAAH
ADORA1
ADORA2A
PIK3CB
MDM4
CFD
SLC6A9
SYK
MDM2
FKBP1A
FKBP5
PARP1
F2R
FYN
CASR
FLT4
MAP3K11
NTRK1
MAP3K9
MAP3K10
CYP2C9
CYP3A4
CYP2C19
HSD3B2
CRHR1
FLT1
PDGFRB
KIT
FLT3
FGFR1
CHRM5
EGFR
MAPK3
AXL
GABRA5
JAK1
JAK2
PIK3CD
CCR1
PLK1
GRM5
CDK2
TKT
SMO
HDAC6
HDAC1
GRM2
DPP4
PDE9A
PDE1C
CTSS
CTSL
MAPK1
CTSB
SMYD2
CXCR3
CDK1
DRD4
SLC10A2
S1PR2
TACR3
SORD
KCNA5
SLC5A1
ALK
BDKRB1
MMP9
MMP1
MTNR1A
MTNR1B
CLK1
DYRK1B
ALOX15
ALOX12
ESRRA
ESRRB
MYLK
AR
SERPINE1
BCHE
ERN1
EPHA2
YES1
BLK
CSK
TTR
EPHB2
BMX
LYN
EPHA5
EPHA4
TXK
FGR
EPHA6
PTK6
EPHB3
EPHA3
BTK
COQ8B
EPHA1
INSR
DUSP3
TYR
ADAM17
CYP24A1
DRD2
CYP1B1
CHEK2
TYMS
WEE1
ABL1
ROCK2
DNM1
VCP
CNR2
FNTA
NQO2
ANPEP
PDK1
CDK5R1
ROCK1
PRKACA
PRKCZ
MET
MAP2K1
BCL2L1
BCL2
CALM1
HDAC8
CHEK1
HSD17B14
RPS6KB1
QPCT
TOP1
FOXO1
MELK
RIPK2
HDAC2
PDF
LTB4R
MMP8
HDAC3
CCNE1
CA13
GRK2
GCGR
PDE4A
PDE4D
PDE4C
MMP14
BMP1
SRC
TAS2R31
KDR
HSD17B1
ESR2
ESR1
CA12
MAOB
CYP19A1
AKR1B10
MMP13
ABCG2
HSD17B2
CA7
CA4
IGF1R
MT-ND4
CA1
ADORA3
HMGCR
KLK2
KCNA3
TNF
SPHK2
SPHK1
MAPKAPK2
AKR1B1
AKT1
AURKB
AURKA
THRA
THRB
FOS
CES1
PPARG
CES2
NOX4
HDAC9
PTGS2
MKNK2
MKNK1
PIK3CG
LIMK2
NCOR1
MAOA
MMP12
GSTP1
GSTM2
CHRNA7
CA2
PSEN2
BRAF
ABCC1
RAF1
ADORA2B
PRF1
PLG
HSD17B3
TRPM8
RET
TBXA2R
CDK4
CA6
CA5B
CBR1
SLC5A2
PLA2G1B
SIRT2
SHBG
EPHB4
POLB
ALOX5
SGK1
PLA2G2A
SLC9A1
PLA2G5
PLA2G10
PTPN1
GSK3B
EIF2AK2
KLK1
RXRA
HNF4A
MMP16
MMP15
MMP26
GUSB
HSP90AA1
NISCH
EDNRA
PDPK1
ADAM10
ECE1
TLR9
LCK
CSNK1G1
RPS6KA1
SSTR2
SSTR4
NR1H3
TOP2A
VDR
SHH
NPC1L1
CYP51A1
GPR55
GPR18
IL6ST
SERPINA6
G6PD
NR3C1
PGR
CYP27B1
ACVRL1
TACR1
ABCB1
JAK3
RORA
MAP3K14
CSF1R
INCENP
TTK
NR1H4
DGAT1
PIM3
PTGES
ATP12A
CHRM1
CDK8
DHCR7
HTR3A
OPRD1
OPRK1
PDE2A
NOS2
KCNH2
GRM1
NAMPT
EZH2
HTR6
CCR2
OPRM1
LIMK1
PPARD
RORC
HTR2A
DRD3
CALCRL
HSD11B1
PLK4
NPY5R
MUSK
JUN
HPGDS
HTR2B
HDAC5
HDAC7
NFE2L2
ASF1A
EPHA8
EPHA7
EPHB1
CDK9
CCNA2
CDK5
F3
CLK4
CLK2
CLK3
DYRK2
DYRK3
STAT6
ENPP2
CCNE2
HSP90AB1
ILK
ALPL
MMP7
MCL1
CAPN1
UPP1
PLA2G7
CXCR2
PNP
MT-CO2
CCNA1
CCNB1
FNTB
CDK3
PSENEN
CCNT1
NCSTN
APH1A
PSEN1
APH1B
CTSD
APEX1
TAOK1
TAOK3
AOC3
HSD17B10
SLC6A5
NFKB1
TDP1
SIRT3
KLF5
QRFPR
PSMB1
RORB
GLRA1
CHRNB4
NR1I2
TRIM24
DPP7
GBA1
SLC2A1
NTSR2
FCGRT
DPP9
FPR2
GRIN1
S1PR4
PIK3R1
BMP2K
STAT1
CDC25B
CTSK
PIN1
S1PR5
METAP2
DPP8
AAK1
KDM6B
SCN3A
LGALS3
CHRNA1
GRK5
AVPR1B
ERAP1
FPRL2
TNIK
S1PR3
CYP2A6
IL23R
PSMB2
MAP2K2
MME
PTPN2
TLR8
RPS6KA5
KDM1A
SLC1A2
CPT1B
CACNA1H
SLC40A1
SCD
F13A1
FPR1
NTRK3
AKR1C2
SLC1A1
TFPI
ULK3
ITGB3
PARP2
WDR5
CYSLTR2
GRIA2
XDH
ITGB1
CACNA1B
C5AR1
HTR2C
SLC1A3
BRDT
NOX1
PDGFRA
P2RY6
GCK
CXCR4
RXFP1
P2RX4
KDM4A
KCNK9
KEAP1
GLO1
GLS
PTPN11
NR3C2
MC4R
NOS3
SCN2A
ACACA
CNR1
TLR4
PRCP
EGLN1
BLM
ITK
PRKCD
TDO2
CFTR
STING1
CHRM4
HRH4
TMPRSS6
HTR7
HSD11B2
CSNK2B
PTK2B
F7
SCN4A
PLAT
PSMB9
DCUN1D1
PDE3B
P2RY2
PRMT5
ACACB
PROC
NOTUM
FBP1
MARK3
HDAC10
F11
CDC25C
RXRB
FFAR2
PRKCB
BRD4
FOLH1
CARM1
NT5E
GPR17
HIF1A
GPBAR1
LDHB
KDM4C
GHSR
AKR1C1
RPS6KA3
ZAP70
KIF11
GBA2
CBX4
CHRM2
DHODH
P2RX7
NAAA
HPGD
LDHA
RPS6KA6
HDAC11
PRKCA
GPR35
P2RY12
CAMKK2
NR4A1
PTGER1
SLC6A3
DHFR
CASP6
IDH1
CPT2
ATG4B
TACR2
CASP8
KLK7
MC5R
FFAR4
GABRA1
PRSS1
5HT1E
A4
ACES
ACHD
AGAL
AK1BA
AK1C4
AK1C3
ALDR
AOFA
AOFB
B2LA1
CAH13
CAH14
CAH12
CAH3
CAH4
CAH5A
CAH5B
CAH6
CAH2
CAH7
CAH1
CAH9
CISD1
CHLE
CTBP2
DCOR
DNLI1
EZRI
G6PT1
GP183
GRIA1
HDA11
HDA10
HDAC4
HD
HPSE
KCNK2
LGUL
LSHR
LYAM2
MIF
MYG
NF2L2
PD2R
PE2R2
PE2R4
SC6A5
SCNNA
SENP1
SENP2
SPRE
SYYC
TAAR1
TAU
TF
TRPM2
TRPM5
TRPV1
TTHY
TYRO
ABCC8
ACPM
ADCY1
ADRB2
ADRB1
ADRB3
ALR
BKRB2
BRSK1
CAN1
CIA30
CP1A1
CP1B1
CP24A
DAPK3
DHPR
DUS3
DYN1
DYRK4
EP300
ERCC1
GLR
IDE
IMDH1
IMDH2
KC1G3
KCC2A
LOX15
LOX5
LT4R1
MDR1
MPRI
MTR1A
MTR1B
NDUA1
NDUA2
NDUA4
NDUA3
NDUA5
NDUA6
NDUA7
NDUA8
NDUA9
NDUAA
NDUAB
NDUAC
NDUAD
NDUB1
NDUB2
NDUB3
NDUB4
NDUB5
NDUB6
NDUB7
NDUB8
NDUB9
NDUBA
NDUBB
NDUC1
NDUC2
NDUF2
NDUF4
NDUF3
NDUS1
NDUS2
NDUS3
NDUS4
NDUS5
NDUS6
NDUS7
NDUS8
NDUV1
NDUV2
NDUV3
NEMO
NOD2
NU1M
NU2M
NU3M
NU4LM
NU4M
NU5M
NU6M
NUA4L
PACR
PDK3
PDK4
PE2R1
PERM
PGH1
PHKG2
PTN6
PTN7
PTN1
S22A3
S28A3
TBB1
TBB3
THA
THB
TNR1A
XPF
ANDR
CBG
CP17A
EBP
NPCL1
SRBP2
T2R31
DPOLA
GPBAR
NTCP
SIA4A
FFAR1
LX15B
AADAT
CP2J2
KCNA1
KCND3

## Sheet: Supplementary data 4
Supplementary data 4. The intersection of the core genes of IPF-related modules and the potential targets of PO
ABCC8
ACVRL1
ADORA3
ADRB1
ADRB2
AOC3
BCHE
CA4
CACNA1H
CAPN1
CDC25B
CHEK2
CHRM2
CTBP2
CTSK
CYP1B1
CYP3A4
DRD2
DYRK2
EPHB2
EPHB3
EPHB4
EZH2
F10
FKBP5
FLT3
FYN
GPR17
GRIA1
GRK5
GSK3B
GSTM2
HDAC5
HDAC6
HIF1A
HTR2A
IDE
ITGB3
KCND3
KDR
KLK7
LIMK1
MAOA
MAPK14
MARK3
MERTK
MKNK2
MME
MMP1
MMP12
MMP7
MTOR
NISCH
P2RY12
P2RY6
PDGFRA
PDK4
PIK3CA
PIK3R1
PLA2G2A
PRSS1
PTPN11
RAF1
RET
ROCK2
RXFP1
RXRA
SCARB1
SCN3A
SERPINA6
SIRT2
SIRT3
SLC1A1
SSTR2
TACR1
TDP1
TFPI
THRA
WEE1
AADAT
ACACB
AKR1C3
BCL2
BLK
BMP2K
BMX
CACNA1B
CBX4
CHRNB4
CNR2
CSK
CXCR3
CXCR4
EGFR
ERAP1
ESR2
FAAH
FFAR2
GPR18
GPR35
GSTP1
IL2
ITK
JAK3
KCNK9
LCK
LYN
MAP3K14
MC5R
NTRK3
PDE7A
PDK1
PIK3CD
PIK3CG
PIM2
PTPN2
RIPK2
SPHK2
TAS2R31
ZAP70
ADORA1
DNM1
EDNRA
ENPP2
EPHA3
GLRA1
HTR2B
MMP16
MMP2
NOX4
NTRK1
PRCP
PRKCD
PTGER1
PTGS1
SMO
TDO2

## Sheet: Supplementary data 5
Supplementary data 5. Remaining interacting targets after removing isolated targets
name
RXFP1
MMP16
PRSS1
PRCP
NISCH
NTRK3
SLC1A1
FFAR2
TFPI
MKNK2
KLK7
EPHA3
ENPP2
PDK1
THRA
EDNRA
SSTR2
EPHB2
EPHB4
EPHB3
DNM1
RXRA
PLA2G2A
MAP3K14
GSTM2
DYRK2
MMP12
TDP1
ITGB3
PTPN2
MARK3
ROCK2
GPR18
SERPINA6
CNR2
GLRA1
FKBP5
CHRNB4
SIRT2
RIPK2
CDC25B
CTBP2
HDAC5
CBX4
SCN3A
CACNA1H
CACNA1B
MERTK
CA4
ITK
BMX
LIMK1
BMP2K
HIF1A
SPHK2
RAF1
MME
PIK3R1
JAK3
PIK3CG
PTPN11
WEE1
GSTP1
CAPN1
SIRT3
CHEK2
PIK3CD
HDAC6
PIM2
MTOR
RET
FYN
ESR2
PRKCD
MMP1
EZH2
CTSK
PIK3CA
NOX4
MMP7
PDGFRA
MAPK14
MMP2
BCL2
F10
BCHE
LCK
CXCR3
GPR17
ZAP70
FLT3
IL2
AOC3
CYP1B1
CYP3A4
PTGS1
AKR1C3
CXCR4
GRIA1
CHRM2
NTRK1
LYN
TACR1
PTGER1
SMO
CSK
GRK5
MAOA
HTR2B
P2RY12
P2RY6
HTR2A
ADRB1
DRD2
GSK3B
ADRB2
EGFR
ADORA3
ADORA1
KDR
ACVRL1
SCARB1
FAAH
PDK4
ACACB
KCND3
IDE
BLK
ABCC8
TDO2
GPR35
AADAT

## Sheet: Supplementary data 6
Supplementary data 6. The degree values of the 132 targets
SUID	AverageShortestPathLength	BetweennessCentrality	ClosenessCentrality	ClusteringCoefficient	Degree	Eccentricity	IsSingleNode	name	NeighborhoodConnectivity	NumberOfDirectedEdges	NumberOfUndirectedEdges	PartnerOfMultiEdgedNodePairs	Radiality	selected	SelfLoops	shared name	Stress	TopologicalCoefficient
72	3.09924	0	0.32266	0	1	5	FALSE	RXFP1	23	1	0	0	0.650127	FALSE	0	RXFP1	0	0
73	3.1145	0	0.321078	0	1	5	FALSE	MMP16	23	1	0	0	0.647583	FALSE	0	MMP16	0	0
74	3.19084	0.000159	0.313397	0.666667	3	5	FALSE	PRSS1	10	3	0	0	0.63486	FALSE	0	PRSS1	20	0.555556
75	3.44275	0	0.290466	0	1	5	FALSE	PRCP	9	1	0	0	0.592875	FALSE	0	PRCP	0	0
76	2.70229	0.00335252	0.370057	0.166667	4	4	FALSE	NISCH	14.5	4	0	0	0.716285	FALSE	0	NISCH	226	0.291667
77	2.51145	0.00149279	0.398176	0.52381	7	4	FALSE	NTRK3	22.8571	7	0	0	0.748092	FALSE	0	NTRK3	204	0.344156
78	3.35878	0	0.297727	0	1	5	FALSE	SLC1A1	9	1	0	0	0.60687	FALSE	0	SLC1A1	0	0
79	2.76336	0.00013	0.361878	0	2	5	FALSE	FFAR2	26.5	2	0	0	0.706107	FALSE	0	FFAR2	28	0.520408
80	3.12977	0.00104448	0.319512	0.333333	4	5	FALSE	TFPI	6.5	4	0	0	0.645038	FALSE	0	TFPI	96	0.390625
81	2.89313	0.000163	0.345646	0.333333	3	5	FALSE	MKNK2	16.3333	3	0	0	0.684478	FALSE	0	MKNK2	26	0.470588
82	3.35878	0	0.297727	0	1	5	FALSE	KLK7	11	1	0	0	0.60687	FALSE	0	KLK7	0	0
83	2.67176	0.000679	0.374286	0.4	6	5	FALSE	EPHA3	18.3333	6	0	0	0.721374	FALSE	0	EPHA3	80	0.327381
84	3.15267	0.000169	0.317191	0	2	5	FALSE	ENPP2	10.5	2	0	0	0.641221	FALSE	0	ENPP2	20	0.633333
85	2.35115	0.00183595	0.425325	0.571429	7	4	FALSE	PDK1	28.7143	7	0	0	0.774809	FALSE	0	PDK1	436	0.354497
86	2.51145	0.000621	0.398176	0.6	6	5	FALSE	THRA	30.8333	6	0	0	0.748092	FALSE	0	THRA	110	0.434272
87	2.70992	0.00176049	0.369014	0.333333	4	5	FALSE	EDNRA	19.5	4	0	0	0.715013	FALSE	0	EDNRA	194	0.348214
88	2.78626	0.000115	0.358904	0.333333	3	4	FALSE	SSTR2	19.6667	3	0	0	0.70229	FALSE	0	SSTR2	14	0.449612
89	2.36641	0.0182676	0.422581	0.418182	11	4	FALSE	EPHB2	18.8182	11	0	0	0.772265	FALSE	0	EPHB2	1472	0.243211
90	2.51908	0.000773	0.39697	0.666667	7	5	FALSE	EPHB4	20.8571	7	0	0	0.746819	FALSE	0	EPHB4	156	0.311301
91	2.47328	0.00135341	0.404321	0.571429	8	5	FALSE	EPHB3	21.875	8	0	0	0.754453	FALSE	0	EPHB3	240	0.308099
92	2.57252	0.000941	0.388724	0.533333	6	4	FALSE	DNM1	16.8333	6	0	0	0.737913	FALSE	0	DNM1	124	0.285311
93	2.61069	0.00214824	0.383041	0.133333	6	4	FALSE	RXRA	14.1667	6	0	0	0.731552	FALSE	0	RXRA	228	0.253086
94	2.41985	0.00786148	0.413249	0.285714	7	4	FALSE	PLA2G2A	18.1429	7	0	0	0.763359	FALSE	0	PLA2G2A	734	0.24
95	3.76336	0	0.26572	0	1	5	FALSE	MAP3K14	7	1	0	0	0.53944	FALSE	0	MAP3K14	0	0
96	2.9542	0	0.338501	1	3	4	FALSE	GSTM2	9.66667	3	0	0	0.6743	FALSE	0	GSTM2	0	0.460317
97	2.68702	0	0.372159	1	2	4	FALSE	DYRK2	34	2	0	0	0.71883	FALSE	0	DYRK2	0	0.666667
98	2.55725	0.00288316	0.391045	0.666667	6	5	FALSE	MMP12	19.6667	6	0	0	0.740458	FALSE	0	MMP12	344	0.302564
99	3.51908	0	0.284165	0	1	6	FALSE	TDP1	5	1	0	0	0.580153	FALSE	0	TDP1	0	0
100	2.1145	0.0200673	0.472924	0.30719	18	4	FALSE	ITGB3	19.5	18	0	0	0.814249	FALSE	0	ITGB3	1934	0.193069
101	2.49618	0.000143	0.400612	0.785714	8	5	FALSE	PTPN2	28.875	8	0	0	0.750636	FALSE	0	PTPN2	28	0.418478
102	2.74809	0.000426	0.363889	0.5	4	5	FALSE	MARK3	15.75	4	0	0	0.708651	FALSE	0	MARK3	52	0.344444
103	2.48855	0.00378309	0.40184	0.357143	8	5	FALSE	ROCK2	21.375	8	0	0	0.751908	FALSE	0	ROCK2	584	0.310662
104	2.85496	0.0216906	0.350267	0.3	5	4	FALSE	GPR18	8.2	5	0	0	0.69084	FALSE	0	GPR18	1884	0.24375
105	3.67176	0	0.272349	1	3	5	FALSE	SERPINA6	4.33333	3	0	0	0.554707	FALSE	0	SERPINA6	0	0.619048
106	3.67176	0	0.272349	1	3	5	FALSE	CNR2	4.33333	3	0	0	0.554707	FALSE	0	CNR2	0	0.619048
107	3.22901	8.75e-05	0.309693	0	2	5	FALSE	GLRA1	8.5	2	0	0	0.628499	FALSE	0	GLRA1	8	0.535714
108	2.22901	0.00688775	0.44863	0.4	10	4	FALSE	FKBP5	23.4	10	0	0	0.795165	FALSE	0	FKBP5	1074	0.251613
109	2.98473	0	0.335038	1	3	5	FALSE	CHRNB4	13	3	0	0	0.669211	FALSE	0	CHRNB4	0	0.5
110	2.58015	0.000512	0.387574	0.607143	8	5	FALSE	SIRT2	20.75	8	0	0	0.736641	FALSE	0	SIRT2	106	0.329365
111	2.77863	1.56e-05	0.35989	0.666667	3	5	FALSE	RIPK2	20	3	0	0	0.703562	FALSE	0	RIPK2	4	0.434783
112	2.74046	0.00075	0.364903	0.266667	6	5	FALSE	CDC25B	14.8333	6	0	0	0.709924	FALSE	0	CDC25B	80	0.309028
113	2.52672	0.0158831	0.39577	0.3	5	5	FALSE	CTBP2	24	5	0	0	0.745547	FALSE	0	CTBP2	1106	0.355224
114	2.48855	0.00701359	0.40184	0.236364	11	5	FALSE	HDAC5	14.8182	11	0	0	0.751908	FALSE	0	HDAC5	608	0.217096
115	2.69466	0.000808	0.371105	0.5	5	5	FALSE	CBX4	19.6	5	0	0	0.717557	FALSE	0	CBX4	90	0.362963
116	3.47328	0	0.287912	1	2	5	FALSE	SCN3A	4.5	2	0	0	0.587786	FALSE	0	SCN3A	0	0.75
117	2.96947	0.00425975	0.336761	0.333333	4	5	FALSE	CACNA1H	7.25	4	0	0	0.671756	FALSE	0	CACNA1H	258	0.304348
118	2.89313	0.00365094	0.345646	0.3	5	4	FALSE	CACNA1B	9	5	0	0	0.684478	FALSE	0	CACNA1B	204	0.290323
119	2.8855	0.00163725	0.346561	0	3	5	FALSE	MERTK	11	3	0	0	0.685751	FALSE	0	MERTK	106	0.37037
120	2.82443	0.00109675	0.354054	0.333333	3	4	FALSE	CA4	16	3	0	0	0.695929	FALSE	0	CA4	86	0.435185
121	2.25191	0.0237841	0.444068	0.6	16	5	FALSE	ITK	25.3125	16	0	0	0.791349	FALSE	0	ITK	2308	0.292878
122	2.55725	6.59e-05	0.391045	0.666667	4	5	FALSE	BMX	29.75	4	0	0	0.740458	FALSE	0	BMX	14	0.464844
123	2.67939	0.0165573	0.373219	0.133333	6	4	FALSE	LIMK1	15	6	0	0	0.720102	FALSE	0	LIMK1	1684	0.295918
124	3.67176	0	0.272349	0	1	5	FALSE	BMP2K	6	1	0	0	0.554707	FALSE	0	BMP2K	0	0
125	1.96183	0.0432831	0.509728	0.319048	36	4	FALSE	HIF1A	19.3889	36	0	0	0.839695	FALSE	0	HIF1A	5348	0.186432
126	2.61069	0	0.383041	1	3	4	FALSE	SPHK2	36.3333	3	0	0	0.731552	FALSE	0	SPHK2	0	0.605556
127	2.20611	0.0120829	0.453287	0.549708	19	4	FALSE	RAF1	26.1053	19	0	0	0.798982	FALSE	0	RAF1	1642	0.290058
128	2.45038	0.020176	0.4081	0.333333	9	4	FALSE	MME	19.4444	9	0	0	0.75827	FALSE	0	MME	1848	0.276973
129	2.06107	0.0245077	0.485185	0.460317	28	4	FALSE	PIK3R1	22.3571	28	0	0	0.823155	FALSE	0	PIK3R1	2670	0.230486
130	2.24427	0.00297018	0.445578	0.625	17	4	FALSE	JAK3	26.0588	17	0	0	0.792621	FALSE	0	JAK3	520	0.299527
131	2.10687	0.00918987	0.474638	0.672515	19	4	FALSE	PIK3CG	28.8947	19	0	0	0.815522	FALSE	0	PIK3CG	1264	0.288421
132	2.01527	0.00832612	0.496212	0.551724	30	4	FALSE	PTPN11	25.3	30	0	0	0.830789	FALSE	0	PTPN11	1660	0.248039
133	2.45802	0.000916	0.406832	0.6	5	4	FALSE	WEE1	31	5	0	0	0.756997	FALSE	0	WEE1	194	0.424658
134	2.29008	0.0129494	0.436667	0.5	8	4	FALSE	GSTP1	26.875	8	0	0	0.784987	FALSE	0	GSTP1	1334	0.305398
135	2.61069	0	0.383041	1	3	4	FALSE	CAPN1	38.3333	3	0	0	0.731552	FALSE	0	CAPN1	0	0.638889
136	2.48855	0.00147174	0.40184	0.555556	10	4	FALSE	SIRT3	20.9	10	0	0	0.751908	FALSE	0	SIRT3	288	0.31194
137	2.55725	0.00116524	0.391045	0.571429	8	4	FALSE	CHEK2	24.125	8	0	0	0.740458	FALSE	0	CHEK2	196	0.382937
138	2.12214	0.00310768	0.471223	0.648551	24	4	FALSE	PIK3CD	26.125	24	0	0	0.812977	FALSE	0	PIK3CD	654	0.277926
139	2.28244	0.00291548	0.438127	0.618182	11	4	FALSE	HDAC6	28.1818	11	0	0	0.78626	FALSE	0	HDAC6	550	0.31665
140	2.72519	0	0.366947	1	3	4	FALSE	PIM2	30.3333	3	0	0	0.712468	FALSE	0	PIM2	0	0.606667
141	1.9313	0.0470012	0.517787	0.345661	38	4	FALSE	MTOR	20.3684	38	0	0	0.844784	FALSE	0	MTOR	5316	0.193734
142	2.29008	0.00352479	0.436667	0.679487	13	4	FALSE	RET	29.3077	13	0	0	0.784987	FALSE	0	RET	502	0.340787
143	1.96947	0.0445545	0.507752	0.370766	34	4	FALSE	FYN	20.4118	34	0	0	0.838422	FALSE	0	FYN	4480	0.196267
144	2.09924	0.0418343	0.476364	0.360294	17	4	FALSE	ESR2	24.1176	17	0	0	0.816794	FALSE	0	ESR2	4122	0.237624
145	2.25191	0.00123018	0.444068	0.75641	13	4	FALSE	PRKCD	31	13	0	0	0.791349	FALSE	0	PRKCD	258	0.34745
146	2.32824	0.0171337	0.429508	0.525641	13	4	FALSE	MMP1	22.4615	13	0	0	0.778626	FALSE	0	MMP1	2042	0.270621
147	2.16794	0.0149657	0.461268	0.415584	22	4	FALSE	EZH2	22.5	22	0	0	0.805344	FALSE	0	EZH2	1890	0.244071
148	2.53435	0.000903	0.394578	0.571429	7	4	FALSE	CTSK	18.4286	7	0	0	0.744275	FALSE	0	CTSK	128	0.287946
149	2	0.0168124	0.5	0.469697	33	4	FALSE	PIK3CA	22.9091	33	0	0	0.833333	FALSE	0	PIK3CA	2532	0.229091
150	2.21374	0.00428005	0.451724	0.654545	11	4	FALSE	NOX4	30.6364	11	0	0	0.79771	FALSE	0	NOX4	800	0.329423
151	2.27481	0.0121166	0.439597	0.448718	13	4	FALSE	MMP7	22.7692	13	0	0	0.787532	FALSE	0	MMP7	1500	0.258741
152	2.19084	0.00915389	0.456446	0.610526	20	4	FALSE	PDGFRA	27.4	20	0	0	0.801527	FALSE	0	PDGFRA	1092	0.303889
153	2.08397	0.0396722	0.479853	0.318841	24	4	FALSE	MAPK14	21.0417	24	0	0	0.819338	FALSE	0	MAPK14	4296	0.212121
154	2.12214	0.0311513	0.471223	0.363636	23	4	FALSE	MMP2	20.7826	23	0	0	0.812977	FALSE	0	MMP2	3252	0.216033
155	1.79389	0.081096	0.557447	0.305051	45	3	FALSE	BCL2	19.3333	45	0	0	0.867684	FALSE	0	BCL2	8388	0.171091
156	2.9313	0.00385046	0.341146	0.333333	4	5	FALSE	F10	9.25	4	0	0	0.678117	FALSE	0	F10	222	0.310345
157	2.55725	0.0041989	0.391045	0.4	5	4	FALSE	BCHE	14.8	5	0	0	0.740458	FALSE	0	BCHE	338	0.259649
158	2.1145	0.00932983	0.472924	0.53	25	4	FALSE	LCK	23.56	25	0	0	0.814249	FALSE	0	LCK	1472	0.250638
159	2.59542	0.00121481	0.385294	0.607143	8	4	FALSE	CXCR3	19.75	8	0	0	0.734097	FALSE	0	CXCR3	160	0.329167
160	2.74046	0.00212807	0.364903	0.2	5	4	FALSE	GPR17	12.4	5	0	0	0.709924	FALSE	0	GPR17	234	0.272727
161	2.21374	0.00353083	0.451724	0.620915	18	4	FALSE	ZAP70	25.6667	18	0	0	0.79771	FALSE	0	ZAP70	686	0.291667
162	2.14504	0.00810904	0.466192	0.575758	22	4	FALSE	FLT3	26.5	22	0	0	0.80916	FALSE	0	FLT3	1258	0.278947
163	2.1145	0.00979469	0.472924	0.554348	24	4	FALSE	IL2	24.75	24	0	0	0.814249	FALSE	0	IL2	1536	0.260526
164	2.49618	0.00474264	0.400612	0.416667	9	4	FALSE	AOC3	18.8889	9	0	0	0.750636	FALSE	0	AOC3	470	0.306011
165	2.77099	0.0237621	0.360882	0.190476	7	4	FALSE	CYP1B1	7.14286	7	0	0	0.704835	FALSE	0	CYP1B1	2128	0.209821
166	2.18321	0.0399393	0.458042	0.175824	14	4	FALSE	CYP3A4	14.3571	14	0	0	0.802799	FALSE	0	CYP3A4	3294	0.151976
167	2.25954	0.0169476	0.442568	0.218182	11	4	FALSE	PTGS1	18.6364	11	0	0	0.790076	FALSE	0	PTGS1	1528	0.213531
168	2.93893	0.000835	0.34026	0.333333	3	4	FALSE	AKR1C3	10.6667	3	0	0	0.676845	FALSE	0	AKR1C3	42	0.449275
169	1.91603	0.0378622	0.521912	0.393939	34	4	FALSE	CXCR4	22.4118	34	0	0	0.847328	FALSE	0	CXCR4	4782	0.203743
170	2.36641	0.0206592	0.422581	0.222222	9	4	FALSE	GRIA1	20.7778	9	0	0	0.772265	FALSE	0	GRIA1	1908	0.261603
171	2.64122	0.00925444	0.378613	0.194444	9	4	FALSE	CHRM2	9.88889	9	0	0	0.726463	FALSE	0	CHRM2	938	0.205674
172	2.10687	0.0354725	0.474638	0.339921	23	4	FALSE	NTRK1	22.1739	23	0	0	0.815522	FALSE	0	NTRK1	3874	0.225377
173	2.01527	0.0336047	0.496212	0.365517	30	4	FALSE	LYN	20.4667	30	0	0	0.830789	FALSE	0	LYN	3496	0.200654
174	2.68702	0.00288455	0.372159	0.3	5	4	FALSE	TACR1	13.2	5	0	0	0.71883	FALSE	0	TACR1	280	0.282609
175	2.85496	0.000961	0.350267	0.333333	4	4	FALSE	PTGER1	11.25	4	0	0	0.69084	FALSE	0	PTGER1	108	0.323529
176	2.27481	0.00198498	0.439597	0.428571	8	4	FALSE	SMO	28.625	8	0	0	0.787532	FALSE	0	SMO	340	0.311141
177	2.28244	0.00602213	0.438127	0.447619	15	4	FALSE	CSK	20.8667	15	0	0	0.78626	FALSE	0	CSK	650	0.251406
178	2.45802	0.0209089	0.406832	0.104762	15	4	FALSE	GRK5	9.06667	15	0	0	0.756997	FALSE	0	GRK5	2044	0.138462
179	2.17557	0.081781	0.459649	0.117647	18	4	FALSE	MAOA	12.1667	18	0	0	0.804071	FALSE	0	MAOA	7164	0.135732
180	2.41221	0.0150159	0.414557	0.178571	8	4	FALSE	HTR2B	14.125	8	0	0	0.764631	FALSE	0	HTR2B	1408	0.193662
181	2.22137	0.0517279	0.450172	0.10989	14	4	FALSE	P2RY12	11.5714	14	0	0	0.796438	FALSE	0	P2RY12	4118	0.129058
182	3.0229	0.00111796	0.330808	0.5	4	5	FALSE	P2RY6	9.25	4	0	0	0.66285	FALSE	0	P2RY6	82	0.330357
183	2.45802	0.0136987	0.406832	0.227273	12	4	FALSE	HTR2A	11	12	0	0	0.756997	FALSE	0	HTR2A	1136	0.165404
184	2.75573	0.000812	0.362881	0.5	5	4	FALSE	ADRB1	12.6	5	0	0	0.707379	FALSE	0	ADRB1	126	0.315
185	2.12977	0.0370718	0.469534	0.228758	18	4	FALSE	DRD2	16.7222	18	0	0	0.811705	FALSE	0	DRD2	3540	0.173611
186	1.90076	0.0626889	0.526104	0.308378	34	3	FALSE	GSK3B	20.1471	34	0	0	0.849873	FALSE	0	GSK3B	6346	0.183155
187	2.14504	0.0261724	0.466192	0.190476	15	4	FALSE	ADRB2	16.9333	15	0	0	0.80916	FALSE	0	ADRB2	2724	0.171044
188	1.65649	0.189626	0.603687	0.22807	58	4	FALSE	EGFR	17.3276	58	0	0	0.890585	FALSE	0	EGFR	16902	0.145465
189	3.07634	0.000361	0.325062	0.333333	3	5	FALSE	ADORA3	8.33333	3	0	0	0.653944	FALSE	0	ADORA3	34	0.444444
190	2.39695	0.0090867	0.417197	0.285714	7	4	FALSE	ADORA1	20.7143	7	0	0	0.767176	FALSE	0	ADORA1	850	0.263736
191	2.03053	0.0385864	0.492481	0.367725	28	4	FALSE	KDR	21.4643	28	0	0	0.828244	FALSE	0	KDR	3912	0.214286
192	3.0229	0	0.330808	0	1	5	FALSE	ACVRL1	28	1	0	0	0.66285	FALSE	0	ACVRL1	0	0
193	2.19847	0.0252278	0.454861	0.4	16	4	FALSE	SCARB1	24.4375	16	0	0	0.800254	FALSE	0	SCARB1	2678	0.264946
194	3.03053	0.0125775	0.329975	0.3	5	5	FALSE	FAAH	6.4	5	0	0	0.661578	FALSE	0	FAAH	938	0.26087
195	2.50382	0.0045068	0.39939	0.428571	8	4	FALSE	PDK4	17.25	8	0	0	0.749364	FALSE	0	PDK4	576	0.261364
196	3.01527	0.00156065	0.331646	0.333333	3	5	FALSE	ACACB	9.66667	3	0	0	0.664122	FALSE	0	ACACB	178	0.405797
197	2.54962	0.018033	0.392216	0.2	5	5	FALSE	KCND3	14.4	5	0	0	0.74173	FALSE	0	KCND3	1162	0.222222
198	2.72519	0.00340544	0.366947	0.166667	4	4	FALSE	IDE	12.75	4	0	0	0.712468	FALSE	0	IDE	304	0.278409
199	2.40458	0.00884165	0.415873	0.666667	7	4	FALSE	BLK	30	7	0	0	0.765903	FALSE	0	BLK	876	0.392857
200	3.24427	0.000767	0.308235	0	3	5	FALSE	ABCC8	5.33333	3	0	0	0.625954	FALSE	0	ABCC8	34	0.361111
201	3.0458	0.0312446	0.328321	0.166667	4	5	FALSE	TDO2	7.25	4	0	0	0.659033	FALSE	0	TDO2	2764	0.28125
202	4.03053	0	0.248106	1	2	6	FALSE	GPR35	3	2	0	0	0.494911	FALSE	0	GPR35	0	0.75
203	4.03053	0	0.248106	1	2	6	FALSE	AADAT	3	2	0	0	0.494911	FALSE	0	AADAT	0	0.75

## Sheet: Supplementary data 7
Supplementary data 7. 46 targets with a degree value above the average degree
22	PTGS1
22	NOX4
22	HDAC6
22	HDAC5
22	EPHB2
24	HTR2A
26	MMP7
26	MMP1
26	PRKCD
26	RET
28	P2RY12
28	CYP3A4
30	ADRB2
30	GRK5
30	CSK
32	SCARB1
32	ITK
34	ESR2
34	JAK3
36	DRD2
36	MAOA
36	ZAP70
36	ITGB3
38	PIK3CG
38	RAF1
40	PDGFRA
44	FLT3
44	EZH2
46	NTRK1
46	MMP2
48	IL2
48	MAPK14
48	PIK3CD
50	LCK
56	KDR
56	PIK3R1
60	LYN
60	PTPN11
66	PIK3CA
68	FYN
68	CXCR4
68	GSK3B
72	HIF1A
76	MTOR
90	BCL2
116	EGFR

## Sheet: Supplementary data 8
Supplementary data 8. KEGG and GO Enrichment Analysis of 46 core targets.
MF	Category	Term	Count	%	PValue	Genes	List Total	Pop Hits	Pop Total	Fold Enrichment	Bonferroni	Benjamini	FDR
	GOTERM_MF_DIRECT	GO:0004713~protein tyrosine kinase activity	12	26.087	5.543e-16	NTRK1, LYN, RET, ZAP70, FLT3, LCK, KDR, CSK, FYN, EPHB2, JAK3, EGFR	46	104	19304	48.4214	1.57097e-13	1.56867e-13	1.39129e-13
	GOTERM_MF_DIRECT	GO:0005524~ATP binding	23	50	4.17053e-13	LYN, NTRK1, RET, PDGFRA, GSK3B, ITK, FLT3, PRKCD, PIK3CD, MAPK14, EGFR, MTOR, PIK3CG, ZAP70, PIK3CA, GRK5, LCK, KDR, CSK, FYN, EPHB2, RAF1, JAK3	46	1541	19304	6.26347	1.18011e-10	5.9013e-11	5.23401e-11
	GOTERM_MF_DIRECT	GO:0004715~non-membrane spanning protein tyrosine kinase activity	8	17.3913	1.14701e-11	LYN, ITK, ZAP70, LCK, PRKCD, CSK, FYN, JAK3	46	46	19304	72.983	3.24602e-09	1.08201e-09	9.59662e-10
	GOTERM_MF_DIRECT	GO:0001784~phosphotyrosine residue binding	8	17.3913	3.74315e-11	LYN, ITK, ZAP70, LCK, PTPN11, CSK, FYN, PIK3R1	46	54	19304	62.1707	1.05931e-08	2.64828e-09	2.34882e-09
	GOTERM_MF_DIRECT	GO:0019899~enzyme binding	11	23.913	1.09584e-08	LYN, ITGB3, PRKCD, FYN, RAF1, MAPK14, CYP3A4, HIF1A, EGFR, ESR2, HDAC6	46	372	19304	12.4091	3.10123e-06	6.20247e-07	5.50114e-07
	GOTERM_MF_DIRECT	GO:0016301~kinase activity	9	19.5652	2.25494e-08	LYN, RET, GSK3B, PIK3CA, PIK3CD, PIK3R1, EGFR, MTOR, PIK3CG	46	206	19304	18.3343	6.38145e-06	1.06358e-06	9.43315e-07
	GOTERM_MF_DIRECT	GO:0004714~transmembrane receptor protein tyrosine kinase activity	6	13.0435	2.97078e-08	NTRK1, RET, PDGFRA, FLT3, KDR, EGFR	46	39	19304	64.5619	8.40728e-06	1.20104e-06	1.06524e-06
	GOTERM_MF_DIRECT	GO:0019903~protein phosphatase binding	6	13.0435	1.96442e-06	LCK, CSK, PIK3R1, MAPK14, JAK3, EGFR	46	89	19304	28.2912	0.000555777	6.94913e-05	6.16336e-05
	GOTERM_MF_DIRECT	GO:0005515~protein binding	44	95.6522	2.22054e-06	RET, HDAC5, GSK3B, SCARB1, ITK, FLT3, MAOA, ITGB3, CXCR4, PIK3CD, ADRB2, HTR2A, PIK3R1, CYP3A4, HIF1A, HDAC6, EGFR, PIK3CG, PTGS1, GRK5, KDR, CSK, FYN, EPHB2, DRD2, JAK3, LYN, NTRK1, PDGFRA, MMP7, MMP2, PRKCD, PTPN11, MAPK14, IL2, MTOR, ESR2, ZAP70, PIK3CA, LCK, BCL2, NOX4, RAF1, EZH2	46	12754	19304	1.44776	0.000628216	6.98237e-05	6.19284e-05
	GOTERM_MF_DIRECT	GO:0005154~epidermal growth factor receptor binding	5	10.8696	3.91382e-06	LYN, ITK, LCK, CSK, FYN	46	46	19304	45.6144	0.001107	0.000110761	9.8237e-05
	GOTERM_MF_DIRECT	GO:0042802~identical protein binding	16	34.7826	4.93335e-06	NTRK1, HDAC5, ITGB3, ADRB2, HTR2A, EGFR, MTOR, PIK3CG, LCK, KDR, BCL2, CSK, FYN, EPHB2, RAF1, DRD2	46	1737	19304	3.86554	0.00139517	0.000126922	0.00011257
	GOTERM_MF_DIRECT	GO:0004674~protein serine/threonine kinase activity	8	17.3913	2.66972e-05	GSK3B, GRK5, PIK3CA, PRKCD, RAF1, MAPK14, MTOR, PIK3CG	46	382	19304	8.78853	0.00752695	0.00062961	0.000558417
	GOTERM_MF_DIRECT	GO:0001618~virus receptor activity	5	10.8696	3.58046e-05	SCARB1, ITGB3, CXCR4, HTR2A, EGFR	46	80	19304	26.2283	0.0100817	0.000779439	0.000691304
	GOTERM_MF_DIRECT	GO:0004672~protein kinase activity	7	15.2174	4.21008e-05	PDGFRA, GSK3B, GRK5, PRKCD, RAF1, MTOR, PIK3CG	46	277	19304	10.6049	0.0118441	0.000851038	0.000754808
	GOTERM_MF_DIRECT	GO:0141038~phosphatidylinositol 3-kinase activator activity	3	6.52174	7.92324e-05	LYN, FLT3, PIK3R1	46	6	19304	209.826	0.0221741	0.00141447	0.00125453
	GOTERM_MF_DIRECT	GO:0031625~ubiquitin protein ligase binding	7	15.2174	7.99702e-05	LYN, GSK3B, BCL2, CXCR4, HIF1A, EGFR, HDAC6	46	311	19304	9.44555	0.0223783	0.00141447	0.00125453
	GOTERM_MF_DIRECT	GO:0046934~1-phosphatidylinositol-4,5-bisphosphate 3-kinase activity	3	6.52174	0.000110761	PIK3CA, PIK3CD, PIK3CG	46	7	19304	179.851	0.0308608	0.00174141	0.0015445
	GOTERM_MF_DIRECT	GO:0035005~1-phosphatidylinositol-4-phosphate 3-kinase activity	3	6.52174	0.000110761	PIK3CA, PIK3CD, PIK3CG	46	7	19304	179.851	0.0308608	0.00174141	0.0015445
	GOTERM_MF_DIRECT	GO:0005021~vascular endothelial growth factor receptor activity	3	6.52174	0.000147462	PDGFRA, FLT3, KDR	46	8	19304	157.37	0.0408759	0.00219641	0.00194805
	GOTERM_MF_DIRECT	GO:0106310~protein serine kinase activity	7	15.2174	0.000194507	GSK3B, PIK3CA, PRKCD, RAF1, MAPK14, MTOR, PIK3CG	46	366	19304	8.02613	0.0535631	0.00275228	0.00244107
	GOTERM_MF_DIRECT	GO:0016303~1-phosphatidylinositol-3-kinase activity	3	6.52174	0.000236289	PIK3CA, PIK3CD, PIK3CG	46	10	19304	125.896	0.0646905	0.00318428	0.00282422
	GOTERM_MF_DIRECT	GO:0043560~insulin receptor substrate binding	3	6.52174	0.000407749	PIK3CA, PRKCD, PIK3R1	46	13	19304	96.8428	0.109005	0.00524513	0.00465204
	GOTERM_MF_DIRECT	GO:0005161~platelet-derived growth factor receptor binding	3	6.52174	0.000475002	LYN, PDGFRA, ITGB3	46	14	19304	89.9255	0.12581	0.00584458	0.00518371
	GOTERM_MF_DIRECT	GO:0044877~protein-containing complex binding	6	13.0435	0.000948258	PDGFRA, FLT3, ADRB2, HTR2A, EPHB2, MTOR	46	327	19304	7.70004	0.235463	0.0111815	0.00991719
	GOTERM_MF_DIRECT	GO:0046875~ephrin receptor binding	3	6.52174	0.00207264	LYN, FYN, PIK3CG	46	29	19304	43.4123	0.4441	0.0234623	0.0208093
	GOTERM_MF_DIRECT	GO:0048156~tau protein binding	3	6.52174	0.00451538	GSK3B, FYN, HDAC6	46	43	19304	29.2781	0.72217	0.0491482	0.0435908
	GOTERM_MF_DIRECT	GO:0051879~Hsp90 protein binding	3	6.52174	0.00515256	KDR, HIF1A, HDAC6	46	46	19304	27.3686	0.768215	0.0540065	0.0478997
	GOTERM_MF_DIRECT	GO:0001222~transcription corepressor binding	3	6.52174	0.00582863	HDAC5, HDAC6, EZH2	46	49	19304	25.693	0.80878	0.0589108	0.0522495
	GOTERM_MF_DIRECT	GO:0019901~protein kinase binding	6	13.0435	0.00604721	GSK3B, LCK, PRKCD, PTPN11, HIF1A, EGFR	46	502	19304	5.01576	0.820316	0.0590125	0.0523397
	GOTERM_MF_DIRECT	GO:0005178~integrin binding	4	8.69565	0.00635931	LYN, ITGB3, KDR, EGFR	46	162	19304	10.3618	0.835596	0.0597317	0.0529776
	GOTERM_MF_DIRECT	GO:0005080~protein kinase C binding	3	6.52174	0.00654305	HDAC5, GRK5, ITGB3	46	52	19304	24.2107	0.843979	0.0597317	0.0529776
	GOTERM_MF_DIRECT	GO:0015026~coreceptor activity	3	6.52174	0.00835611	ITGB3, KDR, CXCR4	46	59	19304	21.3382	0.906959	0.0738993	0.0655432
	GOTERM_MF_DIRECT	GO:1990782~protein tyrosine kinase binding	3	6.52174	0.00891098	NOX4, PTPN11, CSK	46	61	19304	20.6386	0.920588	0.0764184	0.0677774
	GOTERM_MF_DIRECT	GO:0005102~signaling receptor binding	5	10.8696	0.0105611	LYN, ZAP70, LCK, FYN, EPHB2	46	369	19304	5.68634	0.950446	0.0879059	0.077966
	GOTERM_MF_DIRECT	GO:0043208~glycosphingolipid binding	2	4.34783	0.0116026	LYN, IL2	46	5	19304	167.861	0.963217	0.0912093	0.0808959
	GOTERM_MF_DIRECT	GO:0038085~vascular endothelial growth factor binding	2	4.34783	0.0116026	PDGFRA, KDR	46	5	19304	167.861	0.963217	0.0912093	0.0808959
	GOTERM_MF_DIRECT	GO:0004175~endopeptidase activity	3	6.52174	0.013237	MMP7, MMP1, MMP2	46	75	19304	16.7861	0.976973	0.101245	0.0897969
	GOTERM_MF_DIRECT	GO:0001540~amyloid-beta binding	3	6.52174	0.0175331	SCARB1, ADRB2, EPHB2	46	87	19304	14.4708	0.993302	0.130576	0.115811
	GOTERM_MF_DIRECT	GO:0016004~phospholipase activator activity	2	4.34783	0.025352	LCK, FYN	46	11	19304	76.3004	0.999302	0.179366	0.159084
	GOTERM_MF_DIRECT	GO:0019209~kinase activator activity	2	4.34783	0.025352	PIK3R1, IL2	46	11	19304	76.3004	0.999302	0.179366	0.159084
	GOTERM_MF_DIRECT	GO:0033558~protein lysine deacetylase activity	2	4.34783	0.0276254	HDAC5, HDAC6	46	12	19304	69.942	0.999639	0.190682	0.169121
	GOTERM_MF_DIRECT	GO:0004222~metalloendopeptidase activity	3	6.52174	0.0294877	MMP7, MMP1, MMP2	46	115	19304	10.9474	0.99979	0.196741	0.174495
	GOTERM_MF_DIRECT	GO:0030296~protein tyrosine kinase activator activity	2	4.34783	0.0298935	HTR2A, EGFR	46	13	19304	64.5619	0.999814	0.196741	0.174495
	GOTERM_MF_DIRECT	GO:0002020~protease binding	3	6.52174	0.0309174	GSK3B, ITGB3, BCL2	46	118	19304	10.6691	0.999862	0.198855	0.17637
	GOTERM_MF_DIRECT	GO:0034236~protein kinase A catalytic subunit binding	2	4.34783	0.0321565	GSK3B, CSK	46	14	19304	59.9503	0.999904	0.202228	0.179362
	GOTERM_MF_DIRECT	GO:0043548~phosphatidylinositol 3-kinase binding	2	4.34783	0.0366669	LCK, PIK3R1	46	16	19304	52.4565	0.999974	0.225581	0.200074
	GOTERM_MF_DIRECT	GO:0042826~histone deacetylase binding	3	6.52174	0.0379413	HDAC5, HIF1A, HDAC6	46	132	19304	9.53755	0.999982	0.228455	0.202623
	GOTERM_MF_DIRECT	GO:0004407~histone deacetylase activity	2	4.34783	0.0433941	HDAC5, HDAC6	46	19	19304	44.1739	0.999996	0.255844	0.226915
	GOTERM_MF_DIRECT	GO:0004709~MAP kinase kinase kinase activity	2	4.34783	0.0478533	RAF1, EGFR	46	21	19304	39.9669	0.999999	0.276377	0.245126
	GOTERM_MF_DIRECT	GO:0005158~insulin receptor binding	2	4.34783	0.0500753	PTPN11, PIK3R1	46	22	19304	38.1502	1	0.279221	0.247648
	GOTERM_MF_DIRECT	GO:0020037~heme binding	3	6.52174	0.0506518	NOX4, CYP3A4, PTGS1	46	155	19304	8.1223	1	0.279221	0.247648
	GOTERM_MF_DIRECT	GO:0050321~tau-protein kinase activity	2	4.34783	0.0522922	GSK3B, FYN	46	23	19304	36.4915	1	0.279221	0.247648
	GOTERM_MF_DIRECT	GO:0043274~phospholipase binding	2	4.34783	0.0522922	LCK, FYN	46	23	19304	36.4915	1	0.279221	0.247648
	GOTERM_MF_DIRECT	GO:0061629~RNA polymerase II-specific DNA-binding transcription factor binding	3	6.52174	0.0685133	GSK3B, HDAC5, HIF1A	46	184	19304	6.84216	1	0.352974	0.313061
	GOTERM_MF_DIRECT	GO:0001968~fibronectin binding	2	4.34783	0.0698464	MMP2, ITGB3	46	31	19304	27.0743	1	0.352974	0.313061
	GOTERM_MF_DIRECT	GO:0005496~steroid binding	2	4.34783	0.0698464	CYP3A4, ESR2	46	31	19304	27.0743	1	0.352974	0.313061
	GOTERM_MF_DIRECT	GO:0004252~serine-type endopeptidase activity	3	6.52174	0.0777795	MMP7, MMP1, MMP2	46	198	19304	6.35837	1	0.386168	0.342503
	GOTERM_MF_DIRECT	GO:0051219~phosphoprotein binding	2	4.34783	0.082803	LYN, MTOR	46	37	19304	22.6839	1	0.404021	0.358337
	GOTERM_MF_DIRECT	GO:0019838~growth factor binding	2	4.34783	0.0870825	FLT3, KDR	46	39	19304	21.5206	1	0.417701	0.37047
	GOTERM_MF_DIRECT	GO:0015459~potassium channel regulator activity	2	4.34783	0.097696	ADRB2, DRD2	46	44	19304	19.0751	1
CC	Category	Term	Count	%	PValue	Genes	List Total	Pop Hits	Pop Total	Fold Enrichment	Bonferroni	Benjamini	FDR
	GOTERM_CC_DIRECT	GO:0005886~plasma membrane	31	67.3913	2.53863e-08	RET, GSK3B, SCARB1, ITK, FLT3, ITGB3, CXCR4, PIK3CD, ADRB2, HTR2A, PIK3R1, EGFR, PIK3CG, GRK5, KDR, CSK, FYN, EPHB2, DRD2, JAK3, LYN, P2RY12, NTRK1, PDGFRA, MMP2, PRKCD, ZAP70, PIK3CA, LCK, NOX4, RAF1	46	5592	20887	2.51717	4.36644e-06	4.36645e-06	3.83333e-06
	GOTERM_CC_DIRECT	GO:0043235~receptor complex	8	17.3913	4.9131e-07	NTRK1, RET, PDGFRA, FLT3, ITGB3, KDR, ADRB2, EGFR	46	225	20887	16.1445	8.45017e-05	4.03011e-05	3.53806e-05
	GOTERM_CC_DIRECT	GO:0005943~phosphatidylinositol 3-kinase complex, class IA	4	8.69565	7.77883e-07	PIK3CA, PIK3CD, PIK3R1, PIK3CG	46	9	20887	201.807	0.000133787	4.03011e-05	3.53806e-05
	GOTERM_CC_DIRECT	GO:0031234~extrinsic component of cytoplasmic side of plasma membrane	5	10.8696	9.37236e-07	LYN, ZAP70, LCK, FYN, JAK3	46	35	20887	64.8665	0.000161192	4.03011e-05	3.53806e-05
	GOTERM_CC_DIRECT	GO:0008180~COP9 signalosome	5	10.8696	2.62543e-06	LYN, ITK, LCK, CSK, FYN	46	45	20887	50.4517	0.000451473	9.03148e-05	7.9288e-05
	GOTERM_CC_DIRECT	GO:0030425~dendrite	9	19.5652	5.49015e-06	NTRK1, RET, GSK3B, FYN, HTR2A, EPHB2, DRD2, MTOR, HDAC6	46	460	20887	8.88388	0.000943863	0.000157384	0.000138169
	GOTERM_CC_DIRECT	GO:0005942~phosphatidylinositol 3-kinase complex	4	8.69565	1.60577e-05	PIK3CA, PIK3CD, PIK3R1, PIK3CG	46	23	20887	78.9679	0.00275813	0.00039456	0.000346387
	GOTERM_CC_DIRECT	GO:0005911~cell-cell junction	6	13.0435	5.78839e-05	ITK, ZAP70, ITGB3, PRKCD, CSK, PIK3R1	46	193	20887	14.116	0.00990692	0.0012445	0.00109256
	GOTERM_CC_DIRECT	GO:0005737~cytoplasm	26	56.5217	6.9334e-05	HDAC5, GSK3B, SCARB1, CXCR4, PIK3CD, PIK3R1, CYP3A4, HIF1A, HDAC6, EGFR, PIK3CG, PTGS1, GRK5, CSK, FYN, LYN, PDGFRA, PRKCD, PTPN11, MAPK14, MTOR, ZAP70, PIK3CA, LCK, BCL2, RAF1	46	5754	20887	2.05174	0.011855	0.00132505	0.00116327
	GOTERM_CC_DIRECT	GO:0045121~membrane raft	6	13.0435	8.8239e-05	LYN, ZAP70, LCK, KDR, FYN, EGFR	46	211	20887	12.9118	0.0150632	0.00151771	0.00133241
	GOTERM_CC_DIRECT	GO:0030424~axon	7	15.2174	0.000155906	NTRK1, RET, GSK3B, HTR2A, EPHB2, DRD2, HDAC6	46	380	20887	8.36436	0.0264615	0.0024378	0.00214016
	GOTERM_CC_DIRECT	GO:0098978~glutamatergic synapse	7	15.2174	0.000311088	LYN, GSK3B, ITGB3, HTR2A, EPHB2, DRD2, MAPK14	46	432	20887	7.35754	0.0521087	0.00445893	0.00391453
	GOTERM_CC_DIRECT	GO:0009986~cell surface	8	17.3913	0.000473265	NTRK1, LYN, P2RY12, SCARB1, ITGB3, CXCR4, EPHB2, EGFR	46	657	20887	5.52895	0.0781944	0.00624177	0.0054797
	GOTERM_CC_DIRECT	GO:0005829~cytosol	24	52.1739	0.000508051	LYN, GSK3B, ITK, HDAC5, MAOA, PRKCD, PIK3CD, PTPN11, PIK3R1, MAPK14, HIF1A, MTOR, PIK3CG, HDAC6, ZAP70, PIK3CA, GRK5, LCK, BCL2, CSK, FYN, EPHB2, RAF1, JAK3	46	5649	20887	1.92911	0.0836959	0.00624177	0.0054797
	GOTERM_CC_DIRECT	GO:0032991~protein-containing complex	8	17.3913	0.000601496	NTRK1, PDGFRA, ITGB3, BCL2, CXCR4, PTPN11, HIF1A, EGFR	46	684	20887	5.3107	0.0983135	0.00689715	0.00605506
	GOTERM_CC_DIRECT	GO:0048471~perinuclear region of cytoplasm	8	17.3913	0.00112482	LYN, PIK3CA, PRKCD, NOX4, FYN, PIK3R1, EGFR, HDAC6	46	761	20887	4.77335	0.175994	0.0120918	0.0106155
	GOTERM_CC_DIRECT	GO:0005634~nucleus	24	52.1739	0.00194123	LYN, PDGFRA, GSK3B, ITK, HDAC5, ITGB3, MMP2, PRKCD, PTPN11, PIK3R1, ADRB2, MAPK14, HIF1A, EGFR, MTOR, ESR2, HDAC6, KDR, BCL2, NOX4, FYN, RAF1, DRD2, EZH2	46	6175	20887	1.76479	0.284101	0.0196407	0.0172427
	GOTERM_CC_DIRECT	GO:0005654~nucleoplasm	18	39.1304	0.00298397	LYN, PDGFRA, GSK3B, ITK, HDAC5, ITGB3, PRKCD, PTPN11, MAPK14, HIF1A, MTOR, ESR2, HDAC6, LCK, CSK, FYN, EPHB2, EZH2	46	4030	20887	2.02808	0.401907	0.0285135	0.0250322
	GOTERM_CC_DIRECT	GO:0010008~endosome membrane	5	10.8696	0.00329895	NTRK1, RET, FLT3, ADRB2, EGFR	46	286	20887	7.9382	0.433545	0.0298642	0.026218
	GOTERM_CC_DIRECT	GO:0005739~mitochondrion	10	21.7391	0.00389142	GSK3B, MAOA, MMP2, PRKCD, BCL2, NOX4, FYN, RAF1, MAPK14, ESR2	46	1485	20887	3.05768	0.488614	0.0334662	0.0293802
	GOTERM_CC_DIRECT	GO:0005769~early endosome	5	10.8696	0.00464923	NTRK1, RET, KDR, CXCR4, ADRB2	46	315	20887	7.20738	0.551359	0.0380794	0.0334302
	GOTERM_CC_DIRECT	GO:0005768~endosome	5	10.8696	0.00565198	KDR, FYN, ADRB2, JAK3, EGFR	46	333	20887	6.8178	0.622769	0.0441882	0.0387931
	GOTERM_CC_DIRECT	GO:0005944~phosphatidylinositol 3-kinase complex, class IB	2	4.34783	0.00859061	PIK3CA, PIK3CG	46	4	20887	227.033	0.773264	0.0642428	0.0563992
	GOTERM_CC_DIRECT	GO:0045211~postsynaptic membrane	4	8.69565	0.00925842	ITGB3, HTR2A, EPHB2, DRD2	46	201	20887	9.03612	0.798076	0.066352	0.0582509
	GOTERM_CC_DIRECT	GO:0005901~caveola	3	6.52174	0.011399	SCARB1, HTR2A, HDAC6	46	75	20887	18.1626	0.860806	0.0784251	0.06885
	GOTERM_CC_DIRECT	GO:0005741~mitochondrial outer membrane	4	8.69565	0.0122543	MAOA, BCL2, RAF1, MTOR	46	223	20887	8.14467	0.88006	0.0810671	0.0711694
	GOTERM_CC_DIRECT	GO:0005764~lysosome	4	8.69565	0.0292876	SCARB1, CXCR4, ADRB2, MTOR	46	311	20887	5.84007	0.99398	0.182153	0.159914
	GOTERM_CC_DIRECT	GO:0005794~Golgi apparatus	7	15.2174	0.0296529	LYN, PDGFRA, HDAC5, KDR, ADRB2, RAF1, PTGS1	46	1100	20887	2.88951	0.994358	0.182153	0.159914
	GOTERM_CC_DIRECT	GO:0042734~presynaptic membrane	3	6.52174	0.0356566	HTR2A, EPHB2, DRD2	46	138	20887	9.87098	0.99806	0.206484	0.181274
	GOTERM_CC_DIRECT	GO:0097038~perinuclear endoplasmic reticulum	2	4.34783	0.0360147	NOX4, FYN	46	17	20887	53.4194	0.99818	0.206484	0.181274
	GOTERM_CC_DIRECT	GO:0005789~endoplasmic reticulum membrane	7	15.2174	0.0388279	PDGFRA, BCL2, NOX4, CYP3A4, EGFR, MTOR, PTGS1	46	1173	20887	2.70968	0.998899	0.215432	0.189129
	GOTERM_CC_DIRECT	GO:0043204~perikaryon	3	6.52174	0.0460602	FYN, DRD2, HDAC6	46	159	20887	8.56727	0.9997	0.247574	0.217347
	GOTERM_CC_DIRECT	GO:0043025~neuronal cell body	4	8.69565	0.0477276	NTRK1, RET, HTR2A, EPHB2	46	378	20887	4.80492	0.999778	0.248762	0.21839
	GOTERM_CC_DIRECT	GO:0016020~membrane	17	36.9565	0.0576712	P2RY12, RET, PDGFRA, SCARB1, MAOA, FLT3, CXCR4, PIK3R1, ADRB2, CYP3A4, EGFR, MTOR, PIK3CG, BCL2, NOX4, EPHB2, JAK3	46	5048	20887	1.52914	0.999963	0.291748	0.256128
	GOTERM_CC_DIRECT	GO:0030054~cell junction	3	6.52174	0.0614227	PDGFRA, KDR, EGFR	46	187	20887	7.28447	0.999982	0.301849	0.264995
	GOTERM_CC_DIRECT	GO:0009897~external side of plasma membrane	4	8.69565	0.0648064	PDGFRA, ITGB3, KDR, CXCR4	46	429	20887	4.23371	0.99999	0.306295	0.268899
	GOTERM_CC_DIRECT	GO:0016607~nuclear speck	4	8.69565	0.0658891	HDAC5, GRK5, MAPK14, HIF1A	46	432	20887	4.20431	0.999992	0.306295	0.268899
	GOTERM_CC_DIRECT	GO:0000118~histone deacetylase complex	2	4.34783	0.0925868	HDAC5, HDAC6	46	45	20887	20.1807	1	0.397395	0.348876
	GOTERM_CC_DIRECT	GO:0031012~extracellular matrix	3	6.52174	0.0943901	MMP7, MMP1, MMP2	46	240	20887	5.67582	1	0.397395	0.348876
	GOTERM_CC_DIRECT	GO:0001772~immunological synapse	2	4.34783	0.094546	ZAP70, LCK	46	46	20887	19.742	1	0.397395	0.348876
	GOTERM_CC_DIRECT	GO:0045202~synapse	4	8.69565	0.0947279	ITGB3, PRKCD, DRD2, EZH2	46	505	20887	3.59656	1	0.397395
BP	Category	Term	Count	%	PValue	Genes	List Total	Pop Hits	Pop Total	Fold Enrichment	Bonferroni	Benjamini	FDR
	GOTERM_BP_DIRECT	GO:0016310~phosphorylation	22	47.8261	5.45472e-20	LYN, NTRK1, RET, GSK3B, ITK, FLT3, PRKCD, PIK3CD, PIK3R1, MAPK14, EGFR, MTOR, PIK3CG, PIK3CA, GRK5, LCK, KDR, CSK, FYN, EPHB2, RAF1, JAK3	46	633	19734	14.91	7.2275e-17	7.2275e-17	6.6493e-17
	GOTERM_BP_DIRECT	GO:0018108~peptidyl-tyrosine phosphorylation	11	23.913	1.23937e-17	NTRK1, LYN, PDGFRA, ZAP70, FLT3, LCK, KDR, FYN, EPHB2, JAK3, EGFR	46	50	19734	94.38	1.64217e-14	8.21083e-15	7.55397e-15
	GOTERM_BP_DIRECT	GO:0006468~protein phosphorylation	16	34.7826	2.48663e-15	LYN, NTRK1, RET, GSK3B, ITK, PRKCD, PIK3CD, MTOR, ZAP70, GRK5, LCK, CSK, FYN, EPHB2, RAF1, JAK3	46	376	19734	18.2553	3.2363e-12	1.09826e-12	1.0104e-12
	GOTERM_BP_DIRECT	GO:0007169~cell surface receptor protein tyrosine kinase signaling pathway	10	21.7391	3.0322e-12	NTRK1, LYN, RET, PDGFRA, ZAP70, FLT3, LCK, KDR, FYN, EGFR	46	111	19734	38.6486	4.01772e-09	1.00442e-09	9.24063e-10
	GOTERM_BP_DIRECT	GO:0051897~positive regulation of phosphatidylinositol 3-kinase/protein kinase B signal transduction	11	23.913	1.42616e-11	NTRK1, P2RY12, RET, PDGFRA, PIK3CA, FLT3, KDR, NOX4, EGFR, MTOR, PIK3CG	46	192	19734	24.5781	1.88966e-08	3.77932e-09	3.47698e-09
	GOTERM_BP_DIRECT	GO:0031295~T cell costimulation	7	15.2174	5.68968e-10	LYN, PIK3CA, LCK, PTPN11, CSK, FYN, MTOR	46	43	19734	69.8372	7.53882e-07	1.25647e-07	1.15595e-07
	GOTERM_BP_DIRECT	GO:0030335~positive regulation of cell migration	11	23.913	7.37081e-10	LYN, RET, PDGFRA, MMP7, MMP2, KDR, CXCR4, PIK3CD, EPHB2, EGFR, EZH2	46	287	19734	16.4425	9.76632e-07	1.39519e-07	1.28357e-07
	GOTERM_BP_DIRECT	GO:0046777~protein autophosphorylation	9	19.5652	1.48787e-09	NTRK1, LYN, PDGFRA, GSK3B, GRK5, FLT3, KDR, EGFR, MTOR	46	149	19734	25.9128	1.97143e-06	2.46429e-07	2.26715e-07
	GOTERM_BP_DIRECT	GO:0009410~response to xenobiotic stimulus	10	21.7391	4.9783e-09	NTRK1, LYN, RET, HDAC5, MMP7, LCK, MMP2, BCL2, HTR2A, DRD2	46	254	19734	16.8898	6.59623e-06	7.32917e-07	6.74283e-07
	GOTERM_BP_DIRECT	GO:0070374~positive regulation of ERK1 and ERK2 cascade	9	19.5652	4.18931e-08	NTRK1, PDGFRA, ITGB3, KDR, NOX4, PTPN11, HTR2A, DRD2, EGFR	46	228	19734	16.9342	5.55068e-05	5.55083e-06	5.10677e-06
	GOTERM_BP_DIRECT	GO:0030183~B cell differentiation	7	15.2174	5.36532e-08	NTRK1, HDAC5, FLT3, PIK3CD, PIK3R1, JAK3, EZH2	46	90	19734	33.3667	7.10879e-05	6.17958e-06	5.68521e-06
	GOTERM_BP_DIRECT	GO:0043408~regulation of MAPK cascade	6	13.0435	5.5966e-08	LYN, ITK, LCK, KDR, CSK, FYN	46	45	19734	57.2	7.41522e-05	6.17958e-06	5.68521e-06
	GOTERM_BP_DIRECT	GO:0048013~ephrin receptor signaling pathway	6	13.0435	1.06519e-07	NTRK1, LYN, MMP2, PTPN11, FYN, EPHB2	46	51	19734	50.4706	0.000141128	1.08568e-05	9.98822e-06
	GOTERM_BP_DIRECT	GO:0033674~positive regulation of kinase activity	6	13.0435	1.56683e-07	NTRK1, RET, PDGFRA, FLT3, KDR, EGFR	46	55	19734	46.8	0.000207583	1.48289e-05	1.36426e-05
	GOTERM_BP_DIRECT	GO:0050852~T cell receptor signaling pathway	7	15.2174	3.29911e-07	ITK, ZAP70, PIK3CA, LCK, PIK3CD, CSK, FYN	46	122	19734	24.6148	0.000437037	2.91421e-05	2.68108e-05
	GOTERM_BP_DIRECT	GO:0007165~signal transduction	15	32.6087	3.6777e-07	LYN, RET, ITK, PRKCD, PIK3CD, PIK3R1, MAPK14, HIF1A, EGFR, ESR2, GRK5, LCK, CSK, FYN, RAF1	46	1240	19734	5.18952	0.000487177	3.0456e-05	2.80195e-05
	GOTERM_BP_DIRECT	GO:0035556~intracellular signal transduction	10	21.7391	4.68221e-07	GSK3B, ITK, ZAP70, LCK, PRKCD, PTPN11, FYN, DRD2, MAPK14, JAK3	46	432	19734	9.93056	0.000620201	3.64937e-05	3.35742e-05
	GOTERM_BP_DIRECT	GO:0043491~phosphatidylinositol 3-kinase/protein kinase B signal transduction	6	13.0435	9.14581e-07	PIK3CA, PIK3CD, HTR2A, PIK3R1, DRD2, PIK3CG	46	78	19734	33	0.00121109	6.73233e-05	6.19375e-05
	GOTERM_BP_DIRECT	GO:0007275~multicellular organism development	6	13.0435	1.10437e-06	NTRK1, RET, PDGFRA, FLT3, KDR, EGFR	46	81	19734	31.7778	0.00146222	7.70154e-05	7.08542e-05
	GOTERM_BP_DIRECT	GO:0008284~positive regulation of cell population proliferation	10	21.7391	1.73895e-06	LYN, PDGFRA, GRK5, FLT3, BCL2, KDR, HTR2A, EGFR, IL2, EZH2	46	506	19734	8.47826	0.00230146	0.000111516	0.000102595
	GOTERM_BP_DIRECT	GO:0043066~negative regulation of apoptotic process	10	21.7391	1.76743e-06	NTRK1, GSK3B, GRK5, BCL2, KDR, PIK3R1, RAF1, EGFR, IL2, MTOR	46	507	19734	8.46154	0.0023391	0.000111516	0.000102595
	GOTERM_BP_DIRECT	GO:0030217~T cell differentiation	5	10.8696	2.24602e-06	ZAP70, LCK, PIK3CD, PIK3R1, IL2	46	41	19734	52.3171	0.00297155	0.000135271	0.00012445
	GOTERM_BP_DIRECT	GO:0038083~peptidyl-tyrosine autophosphorylation	4	8.69565	3.96301e-06	NTRK1, LCK, KDR, EGFR	46	14	19734	122.571	0.00523724	0.000227901	0.000209669
	GOTERM_BP_DIRECT	GO:0043410~positive regulation of MAPK cascade	7	15.2174	4.12802e-06	LYN, RET, FLT3, KDR, ADRB2, DRD2, RAF1	46	188	19734	15.9734	0.00545471	0.000227901	0.000209669
	GOTERM_BP_DIRECT	GO:0050966~detection of mechanical stimulus involved in sensory perception of pain	4	8.69565	4.94586e-06	NTRK1, CXCR4, FYN, HTR2A	46	15	19734	114.4	0.00653186	0.000256432	0.000235918
	GOTERM_BP_DIRECT	GO:0014823~response to activity	5	10.8696	5.03188e-06	HDAC5, PIK3CA, MMP2, ITGB3, CXCR4	46	50	19734	42.9	0.00664508	0.000256432	0.000235918
	GOTERM_BP_DIRECT	GO:0002250~adaptive immune response	9	19.5652	7.29538e-06	LYN, ITK, ZAP70, PIK3CD, CSK, FYN, JAK3, IL2, PIK3CG	46	452	19734	8.54204	0.00961985	0.000358014	0.000329373
	GOTERM_BP_DIRECT	GO:0038084~vascular endothelial growth factor signaling pathway	4	8.69565	1.0466e-05	PIK3CA, FLT3, KDR, PIK3CD	46	19	19734	90.3158	0.0137718	0.000495267	0.000455645
	GOTERM_BP_DIRECT	GO:0050853~B cell receptor signaling pathway	5	10.8696	1.11956e-05	LYN, ITK, LCK, BCL2, PIK3CD	46	61	19734	35.1639	0.0147248	0.000511525	0.000470603
	GOTERM_BP_DIRECT	GO:0030168~platelet activation	5	10.8696	1.27367e-05	P2RY12, PIK3CA, LCK, ITGB3, MAPK14	46	63	19734	34.0476	0.0167347	0.000562539	0.000517536
	GOTERM_BP_DIRECT	GO:0010595~positive regulation of endothelial cell migration	5	10.8696	1.53341e-05	SCARB1, ITGB3, KDR, PIK3CD, PIK3CG	46	66	19734	32.5	0.0201128	0.00065541	0.000602977
	GOTERM_BP_DIRECT	GO:0001525~angiogenesis	7	15.2174	2.44882e-05	PIK3CA, MMP2, KDR, EPHB2, MAPK14, HIF1A, PIK3CG	46	257	19734	11.6848	0.0319265	0.00101397	0.000932848
	GOTERM_BP_DIRECT	GO:0048678~response to axon injury	4	8.69565	6.891e-05	NTRK1, LYN, P2RY12, DRD2	46	35	19734	49.0286	0.0872643	0.00276684	0.00254549
	GOTERM_BP_DIRECT	GO:0042113~B cell activation	4	8.69565	7.50548e-05	HDAC5, ZAP70, PIK3CD, EPHB2	46	36	19734	47.6667	0.094666	0.00292493	0.00269094
	GOTERM_BP_DIRECT	GO:0046718~symbiont entry into host cell	5	10.8696	8.84637e-05	SCARB1, ITGB3, CXCR4, HTR2A, EGFR	46	103	19734	20.8252	0.11061	0.00334898	0.00308106
	GOTERM_BP_DIRECT	GO:0001934~positive regulation of protein phosphorylation	6	13.0435	0.000102734	NTRK1, LYN, ITGB3, KDR, RAF1, EGFR	46	206	19734	12.4951	0.12727	0.00378117	0.00347868
	GOTERM_BP_DIRECT	GO:0010628~positive regulation of gene expression	8	17.3913	0.000141435	RET, GSK3B, ITGB3, PIK3CD, EPHB2, MAPK14, HIF1A, MTOR	46	509	19734	6.74263	0.1709	0.0050649	0.00465971
	GOTERM_BP_DIRECT	GO:1904646~cellular response to amyloid-beta	4	8.69565	0.000147039	GSK3B, FYN, ADRB2, EPHB2	46	45	19734	38.1333	0.177035	0.00512702	0.00471686
	GOTERM_BP_DIRECT	GO:0070527~platelet aggregation	4	8.69565	0.0001897	P2RY12, PDGFRA, ITGB3, PIK3CG	46	49	19734	35.0204	0.22227	0.00644493	0.00592934
	GOTERM_BP_DIRECT	GO:0048661~positive regulation of smooth muscle cell proliferation	4	8.69565	0.000253365	PIK3CA, ITGB3, PIK3R1, EGFR	46	54	19734	31.7778	0.285199	0.00839272	0.0077213
	GOTERM_BP_DIRECT	GO:0043406~positive regulation of MAP kinase activity	4	8.69565	0.000267556	FLT3, EGFR, PIK3CG, EZH2	46	55	19734	31.2	0.298517	0.00864663	0.0079549
	GOTERM_BP_DIRECT	GO:0042110~T cell activation	4	8.69565	0.000346224	ITK, ZAP70, PIK3CD, PIK3CG	46	60	19734	28.6	0.367975	0.0109225	0.0100487
	GOTERM_BP_DIRECT	GO:0043524~negative regulation of neuron apoptotic process	5	10.8696	0.000384559	NTRK1, PIK3CA, BCL2, KDR, HIF1A	46	151	19734	14.2053	0.399288	0.0114925	0.0105731
	GOTERM_BP_DIRECT	GO:0048584~positive regulation of response to stimulus	3	6.52174	0.000390311	FLT3, KDR, MTOR	46	13	19734	99	0.40385	0.0114925	0.0105731
	GOTERM_BP_DIRECT	GO:0033628~regulation of cell adhesion mediated by integrin	3	6.52174	0.000390311	LYN, PTPN11, PIK3CG	46	13	19734	99	0.40385	0.0114925	0.0105731
	GOTERM_BP_DIRECT	GO:0071230~cellular response to amino acid stimulus	4	8.69565	0.000418864	PDGFRA, MMP2, EGFR, MTOR	46	64	19734	26.8125	0.425992	0.0120651	0.0110999
	GOTERM_BP_DIRECT	GO:0016477~cell migration	6	13.0435	0.000433144	PIK3CA, ITGB3, KDR, PIK3CD, CSK, PIK3CG	46	281	19734	9.16014	0.436754	0.012211	0.0112341
	GOTERM_BP_DIRECT	GO:0042531~positive regulation of tyrosine phosphorylation of STAT protein	4	8.69565	0.000479314	LYN, FLT3, FYN, IL2	46	67	19734	25.6119	0.470193	0.0130974	0.0120496
	GOTERM_BP_DIRECT	GO:0070301~cellular response to hydrogen peroxide	4	8.69565	0.000500639	PRKCD, FYN, HDAC6, EZH2	46	68	19734	25.2353	0.484961	0.0130974	0.0120496
	GOTERM_BP_DIRECT	GO:0045766~positive regulation of angiogenesis	5	10.8696	0.00051341	NTRK1, ITGB3, KDR, PIK3CD, HIF1A	46	163	19734	13.1595	0.493607	0.0130974	0.0120496
	GOTERM_BP_DIRECT	GO:0010039~response to iron ion	3	6.52174	0.000523896	BCL2, DRD2, HIF1A	46	15	19734	85.8	0.500598	0.0130974	0.0120496
	GOTERM_BP_DIRECT	GO:0048011~neurotrophin TRK receptor signaling pathway	3	6.52174	0.000523896	NTRK1, PTPN11, RAF1	46	15	19734	85.8	0.500598	0.0130974	0.0120496
	GOTERM_BP_DIRECT	GO:0048546~digestive tract morphogenesis	3	6.52174	0.000523896	BCL2, HIF1A, EGFR	46	15	19734	85.8	0.500598	0.0130974	0.0120496
	GOTERM_BP_DIRECT	GO:0008286~insulin receptor signaling pathway	4	8.69565	0.000568238	GSK3B, PIK3CA, PIK3R1, RAF1	46	71	19734	24.169	0.529109	0.0139429	0.0128274
	GOTERM_BP_DIRECT	GO:0001938~positive regulation of endothelial cell proliferation	4	8.69565	0.000592002	ITGB3, KDR, PIK3CD, HIF1A	46	72	19734	23.8333	0.543714	0.014146	0.0130144
	GOTERM_BP_DIRECT	GO:0033630~positive regulation of cell adhesion mediated by integrin	3	6.52174	0.00059787	P2RY12, RET, ITGB3	46	16	19734	80.4375	0.54725	0.014146	0.0130144
	GOTERM_BP_DIRECT	GO:0033138~positive regulation of peptidyl-serine phosphorylation	4	8.69565	0.000616392	BCL2, RAF1, EGFR, HDAC6	46	73	19734	23.5068	0.558233	0.0143284	0.0131821
	GOTERM_BP_DIRECT	GO:0042060~wound healing	4	8.69565	0.00074798	PDGFRA, SCARB1, ITGB3, RAF1	46	78	19734	22	0.62896	0.0170875	0.0157205
	GOTERM_BP_DIRECT	GO:0001933~negative regulation of protein phosphorylation	4	8.69565	0.000834877	LYN, EPHB2, DRD2, IL2	46	81	19734	21.1852	0.669343	0.0187325	0.0172339
	GOTERM_BP_DIRECT	GO:0035994~response to muscle stretch	3	6.52174	0.000848265	PIK3CA, RAF1, MAPK14	46	19	19734	67.7368	0.675162	0.0187325	0.0172339
	GOTERM_BP_DIRECT	GO:0050731~positive regulation of peptidyl-tyrosine phosphorylation	4	8.69565	0.000927942	ITGB3, PTPN11, HTR2A, MTOR	46	84	19734	20.4286	0.707735	0.0194848	0.017926
	GOTERM_BP_DIRECT	GO:0050921~positive regulation of chemotaxis	3	6.52174	0.000941151	P2RY12, PDGFRA, CXCR4	46	20	19734	64.35	0.71281	0.0194848	0.017926
	GOTERM_BP_DIRECT	GO:0050965~detection of temperature stimulus involved in sensory perception of pain	3	6.52174	0.000941151	NTRK1, CXCR4, HTR2A	46	20	19734	64.35	0.71281	0.0194848	0.017926
	GOTERM_BP_DIRECT	GO:0038096~Fc-gamma receptor signaling pathway involved in phagocytosis	3	6.52174	0.000941151	LYN, PRKCD, FYN	46	20	19734	64.35	0.71281	0.0194848	0.017926
	GOTERM_BP_DIRECT	GO:0030307~positive regulation of cell growth	4	8.69565	0.00106192	BCL2, EGFR, IL2, MTOR	46	88	19734	19.5	0.755316	0.0216468	0.019915
	GOTERM_BP_DIRECT	GO:0036092~phosphatidylinositol-3-phosphate biosynthetic process	3	6.52174	0.00114093	PIK3CA, PIK3CD, PIK3CG	46	22	19734	58.5	0.779662	0.022905	0.0210726
	GOTERM_BP_DIRECT	GO:0045821~positive regulation of glycolytic process	3	6.52174	0.00124778	HTR2A, HIF1A, MTOR	46	23	19734	55.9565	0.808781	0.0246762	0.0227021
	GOTERM_BP_DIRECT	GO:0032869~cellular response to insulin stimulus	4	8.69565	0.00128484	HDAC5, PIK3CA, PIK3R1, MTOR	46	94	19734	18.2553	0.817957	0.0248378	0.0228508
	GOTERM_BP_DIRECT	GO:0045087~innate immune response	7	15.2174	0.00129344	LYN, ZAP70, LCK, PIK3CD, FYN, JAK3, PIK3CG	46	536	19734	5.60261	0.820021	0.0248378	0.0228508
	GOTERM_BP_DIRECT	GO:0032956~regulation of actin cytoskeleton organization	4	8.69565	0.0013652	PDGFRA, ITGB3, PRKCD, MTOR	46	96	19734	17.875	0.836366	0.0258412	0.0237739
	GOTERM_BP_DIRECT	GO:0007200~phospholipase C-activating G protein-coupled receptor signaling pathway	4	8.69565	0.00153524	P2RY12, HTR2A, DRD2, PIK3CG	46	100	19734	17.16	0.869418	0.0286506	0.0263585
	GOTERM_BP_DIRECT	GO:0002862~negative regulation of inflammatory response to antigenic stimulus	3	6.52174	0.00159592	LYN, FYN, MAPK14	46	26	19734	49.5	0.879522	0.0289671	0.0266497
	GOTERM_BP_DIRECT	GO:0050900~leukocyte migration	3	6.52174	0.00159592	LYN, LCK, FYN	46	26	19734	49.5	0.879522	0.0289671	0.0266497
	GOTERM_BP_DIRECT	GO:0045944~positive regulation of transcription by RNA polymerase II	10	21.7391	0.00183804	HDAC5, ADRB2, PIK3R1, DRD2, RAF1, MAPK14, HIF1A, EGFR, ESR2, IL2	46	1256	19734	3.41561	0.912634	0.0329109	0.0302781
	GOTERM_BP_DIRECT	GO:0048015~phosphatidylinositol-mediated signaling	3	6.52174	0.00212374	PIK3CA, PIK3CD, PIK3CG	46	30	19734	42.9	0.940212	0.0370257	0.0340637
	GOTERM_BP_DIRECT	GO:0010592~positive regulation of lamellipodium assembly	3	6.52174	0.00212374	PIK3CA, PIK3R1, MTOR	46	30	19734	42.9	0.940212	0.0370257	0.0340637
	GOTERM_BP_DIRECT	GO:0048010~vascular endothelial growth factor receptor signaling pathway	3	6.52174	0.00226692	KDR, FYN, MAPK14	46	31	19734	41.5161	0.950564	0.0390087	0.035888
	GOTERM_BP_DIRECT	GO:0060325~face morphogenesis	3	6.52174	0.00241455	PDGFRA, MMP2, PTPN11	46	32	19734	40.2188	0.959366	0.039991	0.0367917
	GOTERM_BP_DIRECT	GO:0048009~insulin-like growth factor receptor signaling pathway	3	6.52174	0.00241455	PIK3CA, PIK3R1, RAF1	46	32	19734	40.2188	0.959366	0.039991	0.0367917
	GOTERM_BP_DIRECT	GO:0099171~presynaptic modulation of chemical synaptic transmission	3	6.52174	0.00241455	GSK3B, HTR2A, DRD2	46	32	19734	40.2188	0.959366	0.039991	0.0367917
	GOTERM_BP_DIRECT	GO:0048008~platelet-derived growth factor receptor signaling pathway	3	6.52174	0.00256661	PDGFRA, ITGB3, PTPN11	46	33	19734	39	0.966798	0.0414727	0.0381549
	GOTERM_BP_DIRECT	GO:0051968~positive regulation of synaptic transmission, glutamatergic	3	6.52174	0.00256661	NTRK1, EGFR, HDAC6	46	33	19734	39	0.966798	0.0414727	0.0381549
	GOTERM_BP_DIRECT	GO:0006954~inflammatory response	6	13.0435	0.00264033	HDAC5, NOX4, CXCR4, PIK3CD, MTOR, PIK3CG	46	422	19734	6.09953	0.969895	0.0421499	0.0387779
	GOTERM_BP_DIRECT	GO:0031663~lipopolysaccharide-mediated signaling pathway	3	6.52174	0.00272308	LYN, SCARB1, MAPK14	46	34	19734	37.8529	0.973029	0.0429533	0.0395171
	GOTERM_BP_DIRECT	GO:0010976~positive regulation of neuron projection development	4	8.69565	0.00283448	NTRK1, LYN, RET, FYN	46	124	19734	13.8387	0.97674	0.0441845	0.0406497
	GOTERM_BP_DIRECT	GO:0008285~negative regulation of cell population proliferation	6	13.0435	0.00297891	NTRK1, LYN, NOX4, CSK, DRD2, RAF1	46	434	19734	5.93088	0.980802	0.045896	0.0422243
	GOTERM_BP_DIRECT	GO:0097192~extrinsic apoptotic signaling pathway in absence of ligand	3	6.52174	0.00304917	GSK3B, BCL2, IL2	46	36	19734	35.75	0.982513	0.0464385	0.0427234
	GOTERM_BP_DIRECT	GO:0031333~negative regulation of protein-containing complex assembly	3	6.52174	0.00321874	GSK3B, RAF1, HDAC6	46	37	19734	34.7838	0.986042	0.0479195	0.044086
	GOTERM_BP_DIRECT	GO:0046326~positive regulation of glucose import	3	6.52174	0.00321874	PTPN11, PIK3R1, MAPK14	46	37	19734	34.7838	0.986042	0.0479195	0.044086
	GOTERM_BP_DIRECT	GO:0071392~cellular response to estradiol stimulus	3	6.52174	0.00339265	MMP2, EGFR, ESR2	46	38	19734	33.8684	0.988923	0.0499474	0.0459516
	GOTERM_BP_DIRECT	GO:0001541~ovarian follicle development	3	6.52174	0.00357087	MMP2, BCL2, KDR	46	39	19734	33	0.99126	0.0519935	0.047834
	GOTERM_BP_DIRECT	GO:0008625~extrinsic apoptotic signaling pathway via death domain receptors	3	6.52174	0.00375338	BCL2, PIK3R1, RAF1	46	40	19734	32.175	0.993144	0.0534756	0.0491975
	GOTERM_BP_DIRECT	GO:0000077~DNA damage checkpoint signaling	3	6.52174	0.00375338	LYN, PTPN11, MAPK14	46	40	19734	32.175	0.993144	0.0534756	0.0491975
	GOTERM_BP_DIRECT	GO:0030574~collagen catabolic process	3	6.52174	0.00394016	MMP7, MMP1, MMP2	46	41	19734	31.3902	0.994652	0.0549549	0.0505585
	GOTERM_BP_DIRECT	GO:0045814~negative regulation of gene expression, epigenetic	3	6.52174	0.00394016	HDAC5, HDAC6, EZH2	46	41	19734	31.3902	0.994652	0.0549549	0.0505585
	GOTERM_BP_DIRECT	GO:0042307~positive regulation of protein import into nucleus	3	6.52174	0.00413119	PRKCD, PIK3R1, MAPK14	46	42	19734	30.6429	0.995852	0.0558554	0.051387
	GOTERM_BP_DIRECT	GO:0060048~cardiac muscle contraction	3	6.52174	0.00413119	PIK3CA, CXCR4, MTOR	46	42	19734	30.6429	0.995852	0.0558554	0.051387
	GOTERM_BP_DIRECT	GO:0035094~response to nicotine	3	6.52174	0.00413119	MMP2, BCL2, DRD2	46	42	19734	30.6429	0.995852	0.0558554	0.051387
	GOTERM_BP_DIRECT	GO:1901327~response to tacrolimus	2	4.34783	0.00455557	CXCR4, IL2	46	2	19734	429	0.997642	0.0603613	0.0555324
	GOTERM_BP_DIRECT	GO:0035747~natural killer cell chemotaxis	2	4.34783	0.00455557	PIK3CD, PIK3CG	46	2	19734	429	0.997642	0.0603613	0.0555324
	GOTERM_BP_DIRECT	GO:0022617~extracellular matrix disassembly	3	6.52174	0.00493745	MMP7, MMP1, MMP2	46	46	19734	27.9783	0.998582	0.0641384	0.0590073
	GOTERM_BP_DIRECT	GO:0030890~positive regulation of B cell proliferation	3	6.52174	0.00493745	BCL2, EPHB2, IL2	46	46	19734	27.9783	0.998582	0.0641384	0.0590073
	GOTERM_BP_DIRECT	GO:0019221~cytokine-mediated signaling pathway	4	8.69565	0.00529693	FLT3, PTPN11, PIK3R1, JAK3	46	155	19734	11.071	0.999121	0.0680452	0.0626016
	GOTERM_BP_DIRECT	GO:0010629~negative regulation of gene expression	5	10.8696	0.00536271	GSK3B, PIK3CA, KDR, FYN, HIF1A	46	310	19734	6.91935	0.999195	0.0680452	0.0626016
	GOTERM_BP_DIRECT	GO:0007204~positive regulation of cytosolic calcium ion concentration	4	8.69565	0.00539226	CXCR4, HTR2A, IL2, PIK3CG	46	156	19734	11	0.999226	0.0680452	0.0626016
	GOTERM_BP_DIRECT	GO:0018105~peptidyl-serine phosphorylation	4	8.69565	0.00548862	GSK3B, PRKCD, MAPK14, MTOR	46	157	19734	10.9299	0.999319	0.0686078	0.0631192
	GOTERM_BP_DIRECT	GO:0006955~immune response	6	13.0435	0.00565722	ZAP70, CXCR4, PIK3CD, PIK3R1, IL2, PIK3CG	46	505	19734	5.09703	0.999456	0.0700544	0.06445
	GOTERM_BP_DIRECT	GO:0050673~epithelial cell proliferation	3	6.52174	0.00581017	KDR, DRD2, EGFR	46	50	19734	25.74	0.999557	0.0712822	0.0655797
	GOTERM_BP_DIRECT	GO:0051209~release of sequestered calcium ion into cytosol	3	6.52174	0.0060386	LCK, HTR2A, DRD2	46	51	19734	25.2353	0.999673	0.073405	0.0675326
	GOTERM_BP_DIRECT	GO:0046854~phosphatidylinositol phosphate biosynthetic process	3	6.52174	0.00627109	PIK3CA, PIK3R1, PIK3CG	46	52	19734	24.75	0.99976	0.0755381	0.069495
	GOTERM_BP_DIRECT	GO:0034614~cellular response to reactive oxygen species	3	6.52174	0.00650761	PDGFRA, MMP2, EGFR	46	53	19734	24.283	0.999825	0.0769874	0.0708284
	GOTERM_BP_DIRECT	GO:0001932~regulation of protein phosphorylation	3	6.52174	0.00650761	LYN, PIK3CA, EZH2	46	53	19734	24.283	0.999825	0.0769874	0.0708284
	GOTERM_BP_DIRECT	GO:0048146~positive regulation of fibroblast proliferation	3	6.52174	0.00674816	PDGFRA, ITGB3, EGFR	46	54	19734	23.8333	0.999873	0.0786444	0.0723529
	GOTERM_BP_DIRECT	GO:0014042~positive regulation of neuron maturation	2	4.34783	0.00682574	RET, BCL2	46	3	19734	286	0.999886	0.0786444	0.0723529
	GOTERM_BP_DIRECT	GO:0002679~respiratory burst involved in defense response	2	4.34783	0.00682574	PIK3CD, PIK3CG	46	3	19734	286	0.999886	0.0786444	0.0723529
	GOTERM_BP_DIRECT	GO:0030198~extracellular matrix organization	4	8.69565	0.00717303	PDGFRA, MMP7, MMP1, MMP2	46	173	19734	9.91908	0.999928	0.0819333	0.0753787
	GOTERM_BP_DIRECT	GO:1903078~positive regulation of protein localization to plasma membrane	3	6.52174	0.00749375	PIK3R1, EPHB2, EGFR	46	57	19734	22.5789	0.999953	0.0841459	0.0774142
	GOTERM_BP_DIRECT	GO:0007173~epidermal growth factor receptor signaling pathway	3	6.52174	0.00749375	PIK3CA, PTPN11, EGFR	46	57	19734	22.5789	0.999953	0.0841459	0.0774142
	GOTERM_BP_DIRECT	GO:0001666~response to hypoxia	4	8.69565	0.00763685	MMP2, CXCR4, DRD2, HIF1A	46	177	19734	9.69492	0.999961	0.0850322	0.0782296
	GOTERM_BP_DIRECT	GO:0042752~regulation of circadian rhythm	3	6.52174	0.0102328	GSK3B, MTOR, EZH2	46	67	19734	19.209	0.999999	0.112494	0.103495
	GOTERM_BP_DIRECT	GO:0071466~cellular response to xenobiotic stimulus	3	6.52174	0.0105277	ITGB3, CXCR4, EGFR	46	68	19734	18.9265	0.999999	0.112494	0.103495
	GOTERM_BP_DIRECT	GO:0001819~positive regulation of cytokine production	3	6.52174	0.0105277	ITK, PIK3CD, PIK3CG	46	68	19734	18.9265	0.999999	0.112494	0.103495
	GOTERM_BP_DIRECT	GO:0007623~circadian rhythm	3	6.52174	0.0105277	NTRK1, GSK3B, EGFR	46	68	19734	18.9265	0.999999	0.112494	0.103495
	GOTERM_BP_DIRECT	GO:0007611~learning or memory	3	6.52174	0.0105277	NTRK1, EPHB2, EGFR	46	68	19734	18.9265	0.999999	0.112494	0.103495
	GOTERM_BP_DIRECT	GO:0006915~apoptotic process	6	13.0435	0.0109269	GRK5, PRKCD, BCL2, CXCR4, RAF1, MAPK14	46	593	19734	4.34064	1	0.115826	0.10656
	GOTERM_BP_DIRECT	GO:0071300~cellular response to retinoic acid	3	6.52174	0.0111288	LYN, RET, GSK3B	46	70	19734	18.3857	1	0.117029	0.107667
	GOTERM_BP_DIRECT	GO:0030163~protein catabolic process	3	6.52174	0.0117447	MMP2, FYN, MTOR	46	72	19734	17.875	1	0.122483	0.112685
	GOTERM_BP_DIRECT	GO:0007411~axon guidance	4	8.69565	0.0118324	NTRK1, RET, FYN, EPHB2	46	208	19734	8.25	1	0.122483	0.112685
	GOTERM_BP_DIRECT	GO:1901984~negative regulation of protein acetylation	2	4.34783	0.0136059	GSK3B, HDAC6	46	6	19734	143	1	0.137319	0.126333
	GOTERM_BP_DIRECT	GO:0072672~neutrophil extravasation	2	4.34783	0.0136059	PIK3CD, PIK3CG	46	6	19734	143	1	0.137319	0.126333
	GOTERM_BP_DIRECT	GO:1905477~positive regulation of protein localization to membrane	2	4.34783	0.0136059	PIK3CA, FYN	46	6	19734	143	1	0.137319	0.126333
	GOTERM_BP_DIRECT	GO:0009636~response to toxic substance	3	6.52174	0.0136801	LYN, BCL2, DRD2	46	78	19734	16.5	1	0.137319	0.126333
	GOTERM_BP_DIRECT	GO:0070373~negative regulation of ERK1 and ERK2 cascade	3	6.52174	0.0140152	LYN, CSK, EPHB2	46	79	19734	16.2911	1	0.138584	0.127497
	GOTERM_BP_DIRECT	GO:0006919~activation of cysteine-type endopeptidase activity involved in apoptotic process	3	6.52174	0.0140152	RET, LCK, BCL2	46	79	19734	16.2911	1	0.138584	0.127497
	GOTERM_BP_DIRECT	GO:0051402~neuron apoptotic process	3	6.52174	0.015042	NTRK1, BCL2, HIF1A	46	82	19734	15.6951	1	0.147634	0.135824
	GOTERM_BP_DIRECT	GO:0045937~positive regulation of phosphate metabolic process	2	4.34783	0.0158559	FLT3, KDR	46	7	19734	122.571	1	0.15224	0.140061
	GOTERM_BP_DIRECT	GO:0050920~regulation of chemotaxis	2	4.34783	0.0158559	P2RY12, CXCR4	46	7	19734	122.571	1	0.15224	0.140061
	GOTERM_BP_DIRECT	GO:0003015~heart process	2	4.34783	0.0158559	NOX4, FYN	46	7	19734	122.571	1	0.15224	0.140061
	GOTERM_BP_DIRECT	GO:0006366~transcription by RNA polymerase II	4	8.69565	0.0163821	ADRB2, PIK3R1, MAPK14, IL2	46	235	19734	7.30213	1	0.156161	0.143668
	GOTERM_BP_DIRECT	GO:0060326~cell chemotaxis	3	6.52174	0.0179329	PDGFRA, PRKCD, CXCR4	46	90	19734	14.3	1	0.168899	0.155387
	GOTERM_BP_DIRECT	GO:2000270~negative regulation of fibroblast apoptotic process	2	4.34783	0.0181009	PIK3CA, PIK3CG	46	8	19734	107.25	1	0.168899	0.155387
	GOTERM_BP_DIRECT	GO:0038110~interleukin-2-mediated signaling pathway	2	4.34783	0.0181009	JAK3, IL2	46	8	19734	107.25	1	0.168899	0.155387
	GOTERM_BP_DIRECT	GO:0030154~cell differentiation	6	13.0435	0.0185522	NTRK1, GSK3B, ZAP70, PTPN11, FYN, JAK3	46	678	19734	3.79646	1	0.1719	0.158148
	GOTERM_BP_DIRECT	GO:0051967~negative regulation of synaptic transmission, glutamatergic	2	4.34783	0.0203408	HTR2A, DRD2	46	9	19734	95.3333	1	0.1846	0.169832
	GOTERM_BP_DIRECT	GO:0050798~activated T cell proliferation	2	4.34783	0.0203408	FYN, IL2	46	9	19734	95.3333	1	0.1846	0.169832
	GOTERM_BP_DIRECT	GO:0014909~smooth muscle cell migration	2	4.34783	0.0203408	ITGB3, BCL2	46	9	19734	95.3333	1	0.1846	0.169832
	GOTERM_BP_DIRECT	GO:0007409~axonogenesis	3	6.52174	0.0214424	BCL2, PTPN11, DRD2	46	99	19734	13	1	0.193273	0.177811
	GOTERM_BP_DIRECT	GO:2000273~positive regulation of signaling receptor activity	2	4.34783	0.0225758	HIF1A, HDAC6	46	10	19734	85.8	1	0.196796	0.181052
	GOTERM_BP_DIRECT	GO:0060397~growth hormone receptor signaling pathway via JAK-STAT	2	4.34783	0.0225758	LYN, JAK3	46	10	19734	85.8	1	0.196796	0.181052
	GOTERM_BP_DIRECT	GO:0070244~negative regulation of thymocyte apoptotic process	2	4.34783	0.0225758	HIF1A, JAK3	46	10	19734	85.8	1	0.196796	0.181052
	GOTERM_BP_DIRECT	GO:0061298~retina vasculature development in camera-type eye	2	4.34783	0.0225758	PDGFRA, HIF1A	46	10	19734	85.8	1	0.196796	0.181052
	GOTERM_BP_DIRECT	GO:0001553~luteinization	2	4.34783	0.0225758	PDGFRA, MMP2	46	10	19734	85.8	1	0.196796	0.181052
	GOTERM_BP_DIRECT	GO:0071492~cellular response to UV-A	2	4.34783	0.0248058	MMP1, MMP2	46	11	19734	78	1	0.21069	0.193835
	GOTERM_BP_DIRECT	GO:0019896~axonal transport of mitochondrion	2	4.34783	0.0248058	HIF1A, HDAC6	46	11	19734	78	1	0.21069	0.193835
	GOTERM_BP_DIRECT	GO:0046825~regulation of protein export from nucleus	2	4.34783	0.0248058	GSK3B, PTPN11	46	11	19734	78	1	0.21069	0.193835
	GOTERM_BP_DIRECT	GO:0002903~negative regulation of B cell apoptotic process	2	4.34783	0.0248058	BCL2, IL2	46	11	19734	78	1	0.21069	0.193835
	GOTERM_BP_DIRECT	GO:0032760~positive regulation of tumor necrosis factor production	3	6.52174	0.0269693	PTPN11, PIK3R1, EPHB2	46	112	19734	11.4911	1	0.225257	0.207236
	GOTERM_BP_DIRECT	GO:0043276~anoikis	2	4.34783	0.0270308	PIK3CA, MTOR	46	12	19734	71.5	1	0.225257	0.207236
	GOTERM_BP_DIRECT	GO:0035773~insulin secretion involved in cellular response to glucose stimulus	2	4.34783	0.0270308	RAF1, HIF1A	46	12	19734	71.5	1	0.225257	0.207236
	GOTERM_BP_DIRECT	GO:0010818~T cell chemotaxis	2	4.34783	0.0292508	PIK3CD, PIK3CG	46	13	19734	66	1	0.239243	0.220103
	GOTERM_BP_DIRECT	GO:0031401~positive regulation of protein modification process	2	4.34783	0.0292508	FLT3, KDR	46	13	19734	66	1	0.239243	0.220103
	GOTERM_BP_DIRECT	GO:0097028~dendritic cell differentiation	2	4.34783	0.0292508	LYN, FLT3	46	13	19734	66	1	0.239243	0.220103
	GOTERM_BP_DIRECT	GO:0046425~regulation of receptor signaling pathway via JAK-STAT	2	4.34783	0.0314659	EPHB2, JAK3	46	14	19734	61.2857	1	0.253513	0.233232
	GOTERM_BP_DIRECT	GO:0051279~regulation of release of sequestered calcium ion into cytosol	2	4.34783	0.0314659	LYN, ITGB3	46	14	19734	61.2857	1	0.253513	0.233232
	GOTERM_BP_DIRECT	GO:0019722~calcium-mediated signaling	3	6.52174	0.0315695	P2RY12, ZAP70, CXCR4	46	122	19734	10.5492	1	0.253513	0.233232
	GOTERM_BP_DIRECT	GO:0031175~neuron projection development	3	6.52174	0.0325244	NTRK1, LYN, GSK3B	46	124	19734	10.379	1	0.259423	0.238669
	GOTERM_BP_DIRECT	GO:0006974~DNA damage response	4	8.69565	0.0327278	LYN, PRKCD, BCL2, MTOR	46	307	19734	5.58958	1	0.259423	0.238669
	GOTERM_BP_DIRECT	GO:0000165~MAPK cascade	3	6.52174	0.0334906	RET, RAF1, EGFR	46	126	19734	10.2143	1	0.259423	0.238669
	GOTERM_BP_DIRECT	GO:1900034~regulation of cellular response to heat	2	4.34783	0.0336761	GSK3B, MTOR	46	15	19734	57.2	1	0.259423	0.238669
	GOTERM_BP_DIRECT	GO:0051000~positive regulation of nitric-oxide synthase activity	2	4.34783	0.0336761	SCARB1, HIF1A	46	15	19734	57.2	1	0.259423	0.238669
	GOTERM_BP_DIRECT	GO:0010831~positive regulation of myotube differentiation	2	4.34783	0.0336761	MAPK14, MTOR	46	15	19734	57.2	1	0.259423	0.238669
	GOTERM_BP_DIRECT	GO:0016242~negative regulation of macroautophagy	2	4.34783	0.0336761	PIK3CA, MTOR	46	15	19734	57.2	1	0.259423	0.238669
	GOTERM_BP_DIRECT	GO:0043547~positive regulation of GTPase activity	3	6.52174	0.0339779	NTRK1, GSK3B, EZH2	46	127	19734	10.1339	1	0.260236	0.239417
	GOTERM_BP_DIRECT	GO:0048148~behavioral response to cocaine	2	4.34783	0.0358813	HTR2A, DRD2	46	16	19734	53.625	1	0.265602	0.244353
	GOTERM_BP_DIRECT	GO:0042551~neuron maturation	2	4.34783	0.0358813	RET, BCL2	46	16	19734	53.625	1	0.265602	0.244353
	GOTERM_BP_DIRECT	GO:0045446~endothelial cell differentiation	2	4.34783	0.0358813	KDR, CXCR4	46	16	19734	53.625	1	0.265602	0.244353
	GOTERM_BP_DIRECT	GO:0002407~dendritic cell chemotaxis	2	4.34783	0.0358813	CXCR4, PIK3CG	46	16	19734	53.625	1	0.265602	0.244353
	GOTERM_BP_DIRECT	GO:1904645~response to amyloid-beta	2	4.34783	0.0358813	MMP2, FYN	46	16	19734	53.625	1	0.265602	0.244353
	GOTERM_BP_DIRECT	GO:0070885~negative regulation of calcineurin-NFAT signaling cascade	2	4.34783	0.0358813	GSK3B, MTOR	46	16	19734	53.625	1	0.265602	0.244353
	GOTERM_BP_DIRECT	GO:2000785~regulation of autophagosome assembly	2	4.34783	0.0380816	EPHB2, MTOR	46	17	19734	50.4706	1	0.277242	0.255063
	GOTERM_BP_DIRECT	GO:0035162~embryonic hemopoiesis	2	4.34783	0.0380816	KDR, HIF1A	46	17	19734	50.4706	1	0.277242	0.255063
	GOTERM_BP_DIRECT	GO:2000573~positive regulation of DNA biosynthetic process	2	4.34783	0.0380816	NOX4, HTR2A	46	17	19734	50.4706	1	0.277242	0.255063
	GOTERM_BP_DIRECT	GO:0060997~dendritic spine morphogenesis	2	4.34783	0.0402769	EPHB2, HDAC6	46	18	19734	47.6667	1	0.283867	0.261157
	GOTERM_BP_DIRECT	GO:0071548~response to dexamethasone	2	4.34783	0.0402769	PIK3CA, HDAC6	46	18	19734	47.6667	1	0.283867	0.261157
	GOTERM_BP_DIRECT	GO:0008631~intrinsic apoptotic signaling pathway in response to oxidative stress	2	4.34783	0.0402769	PRKCD, BCL2	46	18	19734	47.6667	1	0.283867	0.261157
	GOTERM_BP_DIRECT	GO:0019538~protein metabolic process	2	4.34783	0.0402769	MMP1, MMP2	46	18	19734	47.6667	1	0.283867	0.261157
	GOTERM_BP_DIRECT	GO:0032930~positive regulation of superoxide anion generation	2	4.34783	0.0402769	PRKCD, EGFR	46	18	19734	47.6667	1	0.283867	0.261157
	GOTERM_BP_DIRECT	GO:0002028~regulation of sodium ion transport	2	4.34783	0.0402769	ADRB2, DRD2	46	18	19734	47.6667	1	0.283867	0.261157
	GOTERM_BP_DIRECT	GO:0071456~cellular response to hypoxia	3	6.52174	0.0416146	BCL2, HIF1A, MTOR	46	142	19734	9.06338	1	0.291743	0.268403
	GOTERM_BP_DIRECT	GO:2000811~negative regulation of anoikis	2	4.34783	0.0424674	PIK3CA, BCL2	46	19	19734	45.1579	1	0.294604	0.271036
	GOTERM_BP_DIRECT	GO:0030949~positive regulation of vascular endothelial growth factor receptor signaling pathway	2	4.34783	0.0424674	ITGB3, HIF1A	46	19	19734	45.1579	1	0.294604	0.271036
	GOTERM_BP_DIRECT	GO:0042127~regulation of cell population proliferation	3	6.52174	0.0442913	MMP7, EZH2, PTGS1	46	147	19734	8.7551	1	0.303411	0.279139
	GOTERM_BP_DIRECT	GO:0050770~regulation of axonogenesis	2	4.34783	0.044653	RET, GSK3B	46	20	19734	42.9	1	0.303411	0.279139
	GOTERM_BP_DIRECT	GO:0045780~positive regulation of bone resorption	2	4.34783	0.044653	ITGB3, EGFR	46	20	19734	42.9	1	0.303411	0.279139
	GOTERM_BP_DIRECT	GO:0001892~embryonic placenta development	2	4.34783	0.044653	HIF1A, EGFR	46	20	19734	42.9	1	0.303411	0.279139
	GOTERM_BP_DIRECT	GO:0060252~positive regulation of glial cell proliferation	2	4.34783	0.0468337	LYN, EGFR	46	21	19734	40.8571	1	0.311833	0.286886
	GOTERM_BP_DIRECT	GO:0001659~temperature homeostasis	2	4.34783	0.0468337	HTR2A, DRD2	46	21	19734	40.8571	1	0.311833	0.286886
	GOTERM_BP_DIRECT	GO:0031929~TOR signaling	2	4.34783	0.0468337	HIF1A, MTOR	46	21	19734	40.8571	1	0.311833	0.286886
	GOTERM_BP_DIRECT	GO:0014911~positive regulation of smooth muscle cell migration	2	4.34783	0.0468337	ITGB3, BCL2	46	21	19734	40.8571	1	0.311833	0.286886
	GOTERM_BP_DIRECT	GO:1900181~negative regulation of protein localization to nucleus	2	4.34783	0.0490096	GSK3B, MTOR	46	22	19734	39	1	0.321474	0.295756
	GOTERM_BP_DIRECT	GO:0043200~response to amino acid	2	4.34783	0.0490096	LYN, MTOR	46	22	19734	39	1	0.321474	0.295756
	GOTERM_BP_DIRECT	GO:0035265~organ growth	2	4.34783	0.0490096	BCL2, PTPN11	46	22	19734	39	1	0.321474	0.295756
	GOTERM_BP_DIRECT	GO:0006914~autophagy	3	6.52174	0.0503984	BCL2, DRD2, HDAC6	46	158	19734	8.14557	1	0.32603	0.299948
	GOTERM_BP_DIRECT	GO:1900273~positive regulation of long-term synaptic potentiation	2	4.34783	0.0511806	EPHB2, DRD2	46	23	19734	37.3043	1	0.32603	0.299948
	GOTERM_BP_DIRECT	GO:0036120~cellular response to platelet-derived growth factor stimulus	2	4.34783	0.0511806	ITGB3, FYN	46	23	19734	37.3043	1	0.32603	0.299948
	GOTERM_BP_DIRECT	GO:0051924~regulation of calcium ion transport	2	4.34783	0.0511806	BCL2, CXCR4	46	23	19734	37.3043	1	0.32603	0.299948
	GOTERM_BP_DIRECT	GO:0050730~regulation of peptidyl-tyrosine phosphorylation	2	4.34783	0.0511806	FYN, EGFR	46	23	19734	37.3043	1	0.32603	0.299948
	GOTERM_BP_DIRECT	GO:0002223~stimulatory C-type lectin receptor signaling pathway	2	4.34783	0.0511806	LYN, FYN	46	23	19734	37.3043	1	0.32603	0.299948
	GOTERM_BP_DIRECT	GO:2000378~negative regulation of reactive oxygen species metabolic process	2	4.34783	0.0533467	BCL2, HIF1A	46	24	19734	35.75	1	0.338203	0.311147
	GOTERM_BP_DIRECT	GO:0043303~mast cell degranulation	2	4.34783	0.055508	PIK3CD, PIK3CG	46	25	19734	34.32	1	0.346925	0.319171
	GOTERM_BP_DIRECT	GO:0030101~natural killer cell activation	2	4.34783	0.055508	PIK3CD, IL2	46	25	19734	34.32	1	0.346925	0.319171
	GOTERM_BP_DIRECT	GO:0032147~activation of protein kinase activity	2	4.34783	0.055508	ITGB3, PRKCD	46	25	19734	34.32	1	0.346925	0.319171
	GOTERM_BP_DIRECT	GO:0016055~Wnt signaling pathway	3	6.52174	0.0567909	GSK3B, GRK5, DRD2	46	169	19734	7.61538	1	0.353277	0.325014
	GOTERM_BP_DIRECT	GO:0001782~B cell homeostasis	2	4.34783	0.0576645	LYN, BCL2	46	26	19734	33	1	0.355374	0.326944
	GOTERM_BP_DIRECT	GO:0071880~adenylate cyclase-activating adrenergic receptor signaling pathway	2	4.34783	0.0576645	ADRB2, DRD2	46	26	19734	33	1	0.355374	0.326944
	GOTERM_BP_DIRECT	GO:0002639~positive regulation of immunoglobulin production	2	4.34783	0.0598162	EPHB2, IL2	46	27	19734	31.7778	1	0.363562	0.334477
	GOTERM_BP_DIRECT	GO:0007190~activation of adenylate cyclase activity	2	4.34783	0.0598162	ADRB2, RAF1	46	27	19734	31.7778	1	0.363562	0.334477
	GOTERM_BP_DIRECT	GO:0001954~positive regulation of cell-matrix adhesion	2	4.34783	0.0598162	GSK3B, ITGB3	46	27	19734	31.7778	1	0.363562	0.334477
	GOTERM_BP_DIRECT	GO:0045453~bone resorption	2	4.34783	0.0641051	NOX4, ADRB2	46	29	19734	29.5862	1	0.386088	0.355201
	GOTERM_BP_DIRECT	GO:0001678~intracellular glucose homeostasis	2	4.34783	0.0641051	PIK3R1, HIF1A	46	29	19734	29.5862	1	0.386088	0.355201
	GOTERM_BP_DIRECT	GO:1902042~negative regulation of extrinsic apoptotic signaling pathway via death domain receptors	2	4.34783	0.0662424	GSK3B, RAF1	46	30	19734	28.6	1	0.393593	0.362105
	GOTERM_BP_DIRECT	GO:0048714~positive regulation of oligodendrocyte differentiation	2	4.34783	0.0662424	CXCR4, MTOR	46	30	19734	28.6	1	0.393593	0.362105
	GOTERM_BP_DIRECT	GO:0071902~positive regulation of protein serine/threonine kinase activity	2	4.34783	0.0662424	ADRB2, EZH2	46	30	19734	28.6	1	0.393593	0.362105
	GOTERM_BP_DIRECT	GO:0030336~negative regulation of cell migration	3	6.52174	0.0678224	GSK3B, BCL2, DRD2	46	187	19734	6.88235	1	0.397354	0.365566
	GOTERM_BP_DIRECT	GO:0051896~regulation of phosphatidylinositol 3-kinase/protein kinase B signal transduction	2	4.34783	0.0683749	NTRK1, EGFR	46	31	19734	27.6774	1	0.397354	0.365566
	GOTERM_BP_DIRECT	GO:0097421~liver regeneration	2	4.34783	0.0683749	EGFR, EZH2	46	31	19734	27.6774	1	0.397354	0.365566
	GOTERM_BP_DIRECT	GO:0051602~response to electrical stimulus	2	4.34783	0.0683749	NTRK1, MMP2	46	31	19734	27.6774	1	0.397354	0.365566
	GOTERM_BP_DIRECT	GO:0045907~positive regulation of vasoconstriction	2	4.34783	0.0683749	HTR2A, EGFR	46	31	19734	27.6774	1	0.397354	0.365566
	GOTERM_BP_DIRECT	GO:0071222~cellular response to lipopolysaccharide	3	6.52174	0.0703642	HDAC5, EPHB2, MAPK14	46	191	19734	6.73822	1	0.404398	0.372047
	GOTERM_BP_DIRECT	GO:0008210~estrogen metabolic process	2	4.34783	0.0705027	PDGFRA, CYP3A4	46	32	19734	26.8125	1	0.404398	0.372047
	GOTERM_BP_DIRECT	GO:0014059~regulation of dopamine secretion	2	4.34783	0.0705027	HTR2A, DRD2	46	32	19734	26.8125	1	0.404398	0.372047
	GOTERM_BP_DIRECT	GO:0035924~cellular response to vascular endothelial growth factor stimulus	2	4.34783	0.0726257	KDR, MAPK14	46	33	19734	26	1	0.41478	0.381598
	GOTERM_BP_DIRECT	GO:0046676~negative regulation of insulin secretion	2	4.34783	0.0747439	PTPN11, DRD2	46	34	19734	25.2353	1	0.416116	0.382827
	GOTERM_BP_DIRECT	GO:0042220~response to cocaine	2	4.34783	0.0747439	HDAC5, DRD2	46	34	19734	25.2353	1	0.416116	0.382827
	GOTERM_BP_DIRECT	GO:0048873~homeostasis of number of cells within a tissue	2	4.34783	0.0747439	BCL2, PTPN11	46	34	19734	25.2353	1	0.416116	0.382827
	GOTERM_BP_DIRECT	GO:0045648~positive regulation of erythrocyte differentiation	2	4.34783	0.0747439	MAPK14, HIF1A	46	34	19734	25.2353	1	0.416116	0.382827
	GOTERM_BP_DIRECT	GO:0032007~negative regulation of TOR signaling	2	4.34783	0.0747439	GSK3B, HIF1A	46	34	19734	25.2353	1	0.416116	0.382827
	GOTERM_BP_DIRECT	GO:0071345~cellular response to cytokine stimulus	2	4.34783	0.0747439	FLT3, CXCR4	46	34	19734	25.2353	1	0.416116	0.382827
	GOTERM_BP_DIRECT	GO:0040018~positive regulation of multicellular organism growth	2	4.34783	0.0789663	BCL2, DRD2	46	36	19734	23.8333	1	0.434151	0.399419
	GOTERM_BP_DIRECT	GO:0070372~regulation of ERK1 and ERK2 cascade	2	4.34783	0.0789663	LYN, EGFR	46	36	19734	23.8333	1	0.434151	0.399419
	GOTERM_BP_DIRECT	GO:0001975~response to amphetamine	2	4.34783	0.0789663	DRD2, HDAC6	46	36	19734	23.8333	1	0.434151	0.399419
	GOTERM_BP_DIRECT	GO:0042542~response to hydrogen peroxide	2	4.34783	0.0810704	MMP2, BCL2	46	37	19734	23.1892	1	0.440239	0.40502
	GOTERM_BP_DIRECT	GO:0043407~negative regulation of MAP kinase activity	2	4.34783	0.0810704	LYN, PRKCD	46	37	19734	23.1892	1	0.440239	0.40502
	GOTERM_BP_DIRECT	GO:0048709~oligodendrocyte differentiation	2	4.34783	0.0810704	CSK, MTOR	46	37	19734	23.1892	1	0.440239	0.40502
	GOTERM_BP_DIRECT	GO:0043029~T cell homeostasis	2	4.34783	0.0831698	BCL2, JAK3	46	38	19734	22.5789	1	0.44257	0.407164
	GOTERM_BP_DIRECT	GO:0050850~positive regulation of calcium-mediated signaling	2	4.34783	0.0831698	PDGFRA, ZAP70	46	38	19734	22.5789	1	0.44257	0.407164
	GOTERM_BP_DIRECT	GO:0010634~positive regulation of epithelial cell migration	2	4.34783	0.0831698	HIF1A, HDAC6	46	38	19734	22.5789	1	0.44257	0.407164
	GOTERM_BP_DIRECT	GO:0002052~positive regulation of neuroblast proliferation	2	4.34783	0.0831698	DRD2, HIF1A	46	38	19734	22.5789	1	0.44257	0.407164
	GOTERM_BP_DIRECT	GO:2000352~negative regulation of endothelial cell apoptotic process	2	4.34783	0.0831698	ITGB3, KDR	46	38	19734	22.5789	1	0.44257	0.407164
	GOTERM_BP_DIRECT	GO:1900016~negative regulation of cytokine production involved in inflammatory response	2	4.34783	0.0915206	EPHB2, EZH2	46	42	19734	20.4286	1	0.483126	0.444476
	GOTERM_BP_DIRECT	GO:0007405~neuroblast proliferation	2	4.34783	0.0915206	DRD2, HIF1A	46	42	19734	20.4286	1	0.483126	0.444476
	GOTERM_BP_DIRECT	GO:0042981~regulation of apoptotic process	3	6.52174	0.0938535	FLT3, RAF1, JAK3	46	226	19734	5.69469	1	0.493476	0.453998
	GOTERM_BP_DIRECT	GO:0042177~negative regulation of protein catabolic process	2	4.34783	0.0977348	FYN, EGFR	46	45	19734	19.0667	1	0.501933	0.461778
	GOTERM_BP_DIRECT	GO:0007566~embryo implantation	2	4.34783	0.0977348	MMP2, ITGB3	46	45	19734	19.0667	1	0.501933	0.461778
	GOTERM_BP_DIRECT	GO:0030316~osteoclast differentiation	2	4.34783	0.0977348	PIK3R1, MAPK14	46	45	19734	19.0667	1	0.501933	0.461778
	GOTERM_BP_DIRECT	GO:0001755~neural crest cell migration	2	4.34783	0.0977348	RET, HIF1A	46	45	19734	19.0667	1	0.501933	0.461778
	GOTERM_BP_DIRECT	GO:0071364~cellular response to epidermal growth factor stimulus	2	4.34783	0.0977348	PTPN11, EGFR	46	45	19734	19.0667	1	0.501933	0.461778
	GOTERM_BP_DIRECT	GO:0031667~response to nutrient levels	2	4.34783	0.0977348	NTRK1, MTOR	46	45	19734	19.0667	1	0.501933	0.461778
	GOTERM_BP_DIRECT	GO:0046627~negative regulation of insulin receptor signaling pathway	2	4.34783	0.099797	GSK3B, PRKCD	46	46	19734	18.6522	1	0.508581	0.467894
	GOTERM_BP_DIRECT	GO:0048863~stem cell differentiation	2	4.34783	0.099797	MAPK14, EZH2	46	46	19734	18.6522	1	0.508581	0.467894
KEGG	Category	Term	Count	%	PValue	Genes	List Total	Pop Hits	Pop Total	Fold Enrichment	Bonferroni	Benjamini	FDR
	KEGG_PATHWAY	hsa05230:Central carbon metabolism in cancer	11	23.913	1.47848e-12	NTRK1, RET, PDGFRA, PIK3CA, FLT3, PIK3CD, PIK3R1, RAF1, HIF1A, EGFR, MTOR	46	71	8840	29.7734	3.13439e-10	3.13438e-10	1.50805e-10
	KEGG_PATHWAY	hsa04151:PI3K-Akt signaling pathway	17	36.9565	9.84491e-12	NTRK1, RET, PDGFRA, GSK3B, FLT3, ITGB3, PIK3CD, PIK3R1, EGFR, IL2, MTOR, PIK3CG, PIK3CA, KDR, BCL2, RAF1, JAK3	46	362	8840	9.02474	2.08712e-09	9.06155e-10	4.3598e-10
	KEGG_PATHWAY	hsa04660:T cell receptor signaling pathway	12	26.087	1.49726e-11	GSK3B, ITK, ZAP70, PIK3CA, LCK, PIK3CD, PTPN11, FYN, PIK3R1, RAF1, MAPK14, IL2	46	122	8840	18.9024	3.17419e-09	9.06155e-10	4.3598e-10
	KEGG_PATHWAY	hsa05235:PD-L1 expression and PD-1 checkpoint pathway in cancer	11	23.913	1.70973e-11	ZAP70, PIK3CA, LCK, PIK3CD, PTPN11, PIK3R1, RAF1, MAPK14, HIF1A, EGFR, MTOR	46	90	8840	23.4879	3.62461e-09	9.06155e-10	4.3598e-10
	KEGG_PATHWAY	hsa05200:Pathways in cancer	19	41.3043	3.12143e-11	NTRK1, RET, PDGFRA, GSK3B, FLT3, MMP1, MMP2, CXCR4, PIK3CD, PIK3R1, HIF1A, EGFR, IL2, MTOR, ESR2, PIK3CA, BCL2, RAF1, JAK3	46	533	8840	6.85048	6.61742e-09	1.32349e-09	6.36771e-10
	KEGG_PATHWAY	hsa01521:EGFR tyrosine kinase inhibitor resistance	10	21.7391	1.74856e-10	PDGFRA, GSK3B, PIK3CA, BCL2, KDR, PIK3CD, PIK3R1, RAF1, EGFR, MTOR	46	80	8840	24.0217	3.70694e-08	6.17823e-09	2.97255e-09
	KEGG_PATHWAY	hsa01522:Endocrine resistance	10	21.7391	1.21673e-09	PIK3CA, MMP2, BCL2, PIK3CD, PIK3R1, RAF1, MAPK14, EGFR, ESR2, MTOR	46	99	8840	19.4115	2.57947e-07	3.68496e-08	1.77295e-08
	KEGG_PATHWAY	hsa04062:Chemokine signaling pathway	12	26.087	2.14661e-09	LYN, GSK3B, ITK, GRK5, PIK3CA, PRKCD, CXCR4, PIK3CD, PIK3R1, RAF1, JAK3, PIK3CG	46	193	8840	11.9486	4.55081e-07	5.68852e-08	2.73693e-08
	KEGG_PATHWAY	hsa05205:Proteoglycans in cancer	12	26.087	3.8577e-09	PIK3CA, MMP2, ITGB3, KDR, PIK3CD, PTPN11, PIK3R1, RAF1, MAPK14, HIF1A, EGFR, MTOR	46	204	8840	11.3043	8.17833e-07	9.08704e-08	4.37206e-08
	KEGG_PATHWAY	hsa04722:Neurotrophin signaling pathway	10	21.7391	6.8005e-09	NTRK1, GSK3B, PIK3CA, PRKCD, BCL2, PIK3CD, PTPN11, PIK3R1, RAF1, MAPK14	46	120	8840	16.0145	1.44171e-06	1.44171e-07	6.93651e-08
	KEGG_PATHWAY	hsa04630:JAK-STAT signaling pathway	11	23.913	8.45049e-09	PDGFRA, PIK3CA, BCL2, PIK3CD, PTPN11, PIK3R1, RAF1, JAK3, EGFR, IL2, MTOR	46	168	8840	12.5828	1.7915e-06	1.62864e-07	7.83591e-08
	KEGG_PATHWAY	hsa04611:Platelet activation	10	21.7391	9.76172e-09	LYN, P2RY12, PIK3CA, ITGB3, PIK3CD, FYN, PIK3R1, MAPK14, PIK3CG, PTGS1	46	125	8840	15.3739	2.06948e-06	1.72457e-07	8.29746e-08
	KEGG_PATHWAY	hsa05215:Prostate cancer	9	19.5652	2.62766e-08	PDGFRA, GSK3B, PIK3CA, BCL2, PIK3CD, PIK3R1, RAF1, EGFR, MTOR	46	98	8840	17.6486	5.57063e-06	4.28511e-07	2.06171e-07
	KEGG_PATHWAY	hsa04072:Phospholipase D signaling pathway	10	21.7391	4.55422e-08	PDGFRA, PIK3CA, PIK3CD, PTPN11, FYN, PIK3R1, RAF1, EGFR, MTOR, PIK3CG	46	149	8840	12.8976	9.6549e-06	6.89639e-07	3.31807e-07
	KEGG_PATHWAY	hsa04510:Focal adhesion	11	23.913	5.17553e-08	PDGFRA, GSK3B, PIK3CA, ITGB3, BCL2, KDR, PIK3CD, FYN, PIK3R1, RAF1, EGFR	46	203	8840	10.4134	1.09721e-05	7.31475e-07	3.51936e-07
	KEGG_PATHWAY	hsa05163:Human cytomegalovirus infection	11	23.913	1.42425e-07	PDGFRA, GSK3B, PIK3CA, ITGB3, CXCR4, PIK3CD, PIK3R1, RAF1, MAPK14, EGFR, MTOR	46	226	8840	9.3536	3.01935e-05	1.88713e-06	9.07956e-07
	KEGG_PATHWAY	hsa04014:Ras signaling pathway	11	23.913	2.31014e-07	NTRK1, PDGFRA, ZAP70, PIK3CA, FLT3, KDR, PIK3CD, PTPN11, PIK3R1, RAF1, EGFR	46	238	8840	8.88199	4.89738e-05	2.7647e-06	1.33019e-06
	KEGG_PATHWAY	hsa05210:Colorectal cancer	8	17.3913	2.34739e-07	GSK3B, PIK3CA, BCL2, PIK3CD, PIK3R1, RAF1, EGFR, MTOR	46	87	8840	17.6712	4.97634e-05	2.7647e-06	1.33019e-06
	KEGG_PATHWAY	hsa04915:Estrogen signaling pathway	9	19.5652	4.03027e-07	PIK3CA, MMP2, PRKCD, BCL2, PIK3CD, PIK3R1, RAF1, EGFR, ESR2	46	139	8840	12.4429	8.54381e-05	4.49693e-06	2.16362e-06
	KEGG_PATHWAY	hsa05167:Kaposi sarcoma-associated herpesvirus infection	10	21.7391	4.78928e-07	LYN, GSK3B, PIK3CA, PIK3CD, PIK3R1, RAF1, MAPK14, HIF1A, MTOR, PIK3CG	46	196	8840	9.80479	0.000101528	5.07663e-06	2.44253e-06
	KEGG_PATHWAY	hsa05231:Choline metabolism in cancer	8	17.3913	5.71493e-07	PDGFRA, PIK3CA, PIK3CD, PIK3R1, RAF1, HIF1A, EGFR, MTOR	46	99	8840	15.5292	0.000121149	5.76936e-06	2.77582e-06
	KEGG_PATHWAY	hsa04933:AGE-RAGE signaling pathway in diabetic complications	8	17.3913	6.55291e-07	PIK3CA, MMP2, PRKCD, BCL2, NOX4, PIK3CD, PIK3R1, MAPK14	46	101	8840	15.2217	0.000138912	6.31462e-06	3.03817e-06
	KEGG_PATHWAY	hsa04625:C-type lectin receptor signaling pathway	8	17.3913	8.54134e-07	PIK3CA, PRKCD, PIK3CD, PTPN11, PIK3R1, RAF1, MAPK14, IL2	46	105	8840	14.6418	0.00018106	7.87289e-06	3.7879e-06
	KEGG_PATHWAY	hsa04015:Rap1 signaling pathway	10	21.7391	9.27522e-07	PDGFRA, PIK3CA, ITGB3, KDR, PIK3CD, PIK3R1, DRD2, RAF1, MAPK14, EGFR	46	212	8840	9.06481	0.000196615	8.19311e-06	3.94197e-06
	KEGG_PATHWAY	hsa05207:Chemical carcinogenesis - receptor activation	10	21.7391	1.04341e-06	PIK3CA, BCL2, PIK3CD, ADRB2, PIK3R1, RAF1, CYP3A4, EGFR, ESR2, MTOR	46	215	8840	8.93832	0.000221178	8.84809e-06	4.2571e-06
	KEGG_PATHWAY	hsa04664:Fc epsilon RI signaling pathway	7	15.2174	1.16198e-06	LYN, PIK3CA, PIK3CD, FYN, PIK3R1, RAF1, MAPK14	46	69	8840	19.4959	0.000246309	9.47459e-06	4.55853e-06
	KEGG_PATHWAY	hsa04917:Prolactin signaling pathway	7	15.2174	1.37773e-06	GSK3B, PIK3CA, PIK3CD, PIK3R1, RAF1, MAPK14, ESR2	46	71	8840	18.9467	0.000292037	1.08177e-05	5.20476e-06
	KEGG_PATHWAY	hsa05208:Chemical carcinogenesis - reactive oxygen species	10	21.7391	1.58242e-06	PIK3CA, PRKCD, NOX4, PIK3CD, PTPN11, PIK3R1, RAF1, MAPK14, HIF1A, EGFR	46	226	8840	8.50327	0.000335417	1.18607e-05	5.70655e-06
	KEGG_PATHWAY	hsa05223:Non-small cell lung cancer	7	15.2174	1.62519e-06	RET, PIK3CA, PIK3CD, PIK3R1, RAF1, JAK3, EGFR	46	73	8840	18.4276	0.000344481	1.18607e-05	5.70655e-06
	KEGG_PATHWAY	hsa04670:Leukocyte transendothelial migration	8	17.3913	1.6784e-06	ITK, PIK3CA, MMP2, CXCR4, PIK3CD, PTPN11, PIK3R1, MAPK14	46	116	8840	13.2534	0.000355757	1.18607e-05	5.70655e-06
	KEGG_PATHWAY	hsa05214:Glioma	7	15.2174	2.06352e-06	PDGFRA, PIK3CA, PIK3CD, PIK3R1, RAF1, EGFR, MTOR	46	76	8840	17.7002	0.000437372	1.41118e-05	6.78966e-06
	KEGG_PATHWAY	hsa04919:Thyroid hormone signaling pathway	8	17.3913	2.35696e-06	GSK3B, PIK3CA, ITGB3, PIK3CD, PIK3R1, RAF1, HIF1A, MTOR	46	122	8840	12.6016	0.000499552	1.56149e-05	7.51282e-06
	KEGG_PATHWAY	hsa05206:MicroRNAs in cancer	11	23.913	2.76144e-06	PDGFRA, HDAC5, PIK3CA, ITGB3, BCL2, PIK3CD, PIK3R1, RAF1, EGFR, MTOR, EZH2	46	312	8840	6.77536	0.000585255	1.77402e-05	8.53536e-06
	KEGG_PATHWAY	hsa04360:Axon guidance	9	19.5652	3.37565e-06	GSK3B, PIK3CA, CXCR4, PIK3CD, PTPN11, FYN, PIK3R1, EPHB2, RAF1	46	184	8840	9.39981	0.000715383	2.10482e-05	1.01269e-05
	KEGG_PATHWAY	hsa04926:Relaxin signaling pathway	8	17.3913	3.60613e-06	PIK3CA, MMP1, MMP2, PIK3CD, PIK3R1, RAF1, MAPK14, EGFR	46	130	8840	11.8261	0.000764208	2.12361e-05	1.02174e-05
	KEGG_PATHWAY	hsa04650:Natural killer cell mediated cytotoxicity	8	17.3913	3.60613e-06	ZAP70, PIK3CA, LCK, PIK3CD, PTPN11, FYN, PIK3R1, RAF1	46	130	8840	11.8261	0.000764208	2.12361e-05	1.02174e-05
	KEGG_PATHWAY	hsa04012:ErbB signaling pathway	7	15.2174	4.27245e-06	GSK3B, PIK3CA, PIK3CD, PIK3R1, RAF1, EGFR, MTOR	46	86	8840	15.6421	0.000905351	2.448e-05	1.17781e-05
	KEGG_PATHWAY	hsa04613:Neutrophil extracellular trap formation	9	19.5652	4.63415e-06	HDAC5, PIK3CA, ITGB3, PIK3CD, PIK3R1, RAF1, MAPK14, MTOR, HDAC6	46	192	8840	9.00815	0.000981961	2.58537e-05	1.2439e-05
	KEGG_PATHWAY	hsa05135:Yersinia infection	8	17.3913	5.36574e-06	GSK3B, ZAP70, PIK3CA, LCK, PIK3CD, PIK3R1, MAPK14, IL2	46	138	8840	11.1405	0.00113689	2.91676e-05	1.40335e-05
	KEGG_PATHWAY	hsa05418:Fluid shear stress and atherosclerosis	8	17.3913	6.18762e-06	PIK3CA, MMP2, ITGB3, BCL2, KDR, PIK3CD, PIK3R1, MAPK14	46	141	8840	10.9035	0.00131092	3.27944e-05	1.57784e-05
	KEGG_PATHWAY	hsa05224:Breast cancer	8	17.3913	8.52026e-06	GSK3B, PIK3CA, PIK3CD, PIK3R1, RAF1, EGFR, ESR2, MTOR	46	148	8840	10.3878	0.00180467	4.4056e-05	2.11967e-05
	KEGG_PATHWAY	hsa05226:Gastric cancer	8	17.3913	9.30707e-06	GSK3B, PIK3CA, BCL2, PIK3CD, PIK3R1, RAF1, EGFR, MTOR	46	150	8840	10.2493	0.00197116	4.69786e-05	2.26029e-05
	KEGG_PATHWAY	hsa04750:Inflammatory mediator regulation of TRP channels	7	15.2174	9.69223e-06	NTRK1, PIK3CA, PRKCD, PIK3CD, HTR2A, PIK3R1, MAPK14	46	99	8840	13.5881	0.00205265	4.7785e-05	2.29909e-05
	KEGG_PATHWAY	hsa05213:Endometrial cancer	6	13.0435	1.10995e-05	GSK3B, PIK3CA, PIK3CD, PIK3R1, RAF1, EGFR	46	59	8840	19.5431	0.00235034	5.34795e-05	2.57307e-05
	KEGG_PATHWAY	hsa04370:VEGF signaling pathway	6	13.0435	1.20629e-05	PIK3CA, KDR, PIK3CD, PIK3R1, RAF1, MAPK14	46	60	8840	19.2174	0.00255409	5.68297e-05	2.73426e-05
	KEGG_PATHWAY	hsa04659:Th17 cell differentiation	7	15.2174	1.59956e-05	ZAP70, LCK, MAPK14, HIF1A, JAK3, IL2, MTOR	46	108	8840	12.4557	0.00338534	7.37187e-05	3.54684e-05
	KEGG_PATHWAY	hsa04931:Insulin resistance	7	15.2174	1.68632e-05	GSK3B, PIK3CA, PRKCD, PIK3CD, PTPN11, PIK3R1, MTOR	46	109	8840	12.3414	0.00356864	7.44791e-05	3.58343e-05
	KEGG_PATHWAY	hsa04066:HIF-1 signaling pathway	7	15.2174	1.68632e-05	PIK3CA, BCL2, PIK3CD, PIK3R1, HIF1A, EGFR, MTOR	46	109	8840	12.3414	0.00356864	7.44791e-05	3.58343e-05
	KEGG_PATHWAY	hsa04140:Autophagy - animal	8	17.3913	2.02823e-05	PIK3CA, PRKCD, BCL2, PIK3CD, PIK3R1, RAF1, HIF1A, MTOR	46	169	8840	9.09699	0.00429065	8.77518e-05	4.22202e-05
	KEGG_PATHWAY	hsa05221:Acute myeloid leukemia	6	13.0435	2.23387e-05	PIK3CA, FLT3, PIK3CD, PIK3R1, RAF1, MTOR	46	68	8840	16.9565	0.00472466	9.4716e-05	4.55709e-05
	KEGG_PATHWAY	hsa05211:Renal cell carcinoma	6	13.0435	2.57413e-05	PIK3CA, PIK3CD, PTPN11, PIK3R1, RAF1, HIF1A	46	70	8840	16.472	0.00544237	0.000107003	5.14827e-05
	KEGG_PATHWAY	hsa05131:Shigellosis	9	19.5652	3.09484e-05	GSK3B, PIK3CA, PRKCD, BCL2, PIK3CD, PIK3R1, MAPK14, EGFR, MTOR	46	249	8840	6.94605	0.00653968	0.000123495	5.94176e-05
	KEGG_PATHWAY	hsa05218:Melanoma	6	13.0435	3.15862e-05	PDGFRA, PIK3CA, PIK3CD, PIK3R1, RAF1, EGFR	46	73	8840	15.7951	0.00667401	0.000123495	5.94176e-05
	KEGG_PATHWAY	hsa04071:Sphingolipid signaling pathway	7	15.2174	3.20389e-05	PIK3CA, BCL2, PIK3CD, FYN, PIK3R1, RAF1, MAPK14	46	122	8840	11.0264	0.00676934	0.000123495	5.94176e-05
	KEGG_PATHWAY	hsa04935:Growth hormone synthesis, secretion and action	7	15.2174	3.20389e-05	GSK3B, PIK3CA, PIK3CD, PIK3R1, RAF1, MAPK14, MTOR	46	122	8840	11.0264	0.00676934	0.000123495	5.94176e-05
	KEGG_PATHWAY	hsa05212:Pancreatic cancer	6	13.0435	4.09258e-05	PIK3CA, PIK3CD, PIK3R1, RAF1, EGFR, MTOR	46	77	8840	14.9746	0.00863891	0.000154933	7.45434e-05
	KEGG_PATHWAY	hsa05162:Measles	7	15.2174	6.67246e-05	GSK3B, PIK3CA, BCL2, PIK3CD, PIK3R1, JAK3, IL2	46	139	8840	9.67782	0.0140465	0.000248169	0.000119402
	KEGG_PATHWAY	hsa05415:Diabetic cardiomyopathy	8	17.3913	6.99116e-05	GSK3B, PIK3CA, MMP2, PRKCD, PIK3CD, PIK3R1, MAPK14, MTOR	46	205	8840	7.49947	0.0147125	0.000255539	0.000122948
	KEGG_PATHWAY	hsa04380:Osteoclast differentiation	7	15.2174	7.51614e-05	PIK3CA, LCK, ITGB3, PIK3CD, FYN, PIK3R1, MAPK14	46	142	8840	9.47336	0.0158085	0.000270071	0.00012994
	KEGG_PATHWAY	hsa04550:Signaling pathways regulating pluripotency of stem cells	7	15.2174	8.12445e-05	GSK3B, PIK3CA, PIK3CD, PIK3R1, RAF1, MAPK14, JAK3	46	144	8840	9.34179	0.017077	0.000287064	0.000138116
	KEGG_PATHWAY	hsa05170:Human immunodeficiency virus 1 infection	8	17.3913	8.90102e-05	PIK3CA, BCL2, CXCR4, PIK3CD, PIK3R1, RAF1, MAPK14, MTOR	46	213	8840	7.2178	0.0186941	0.000304624	0.000146564
	KEGG_PATHWAY	hsa04930:Type II diabetes mellitus	5	10.8696	8.90882e-05	PIK3CA, PRKCD, PIK3CD, PIK3R1, MTOR	46	47	8840	20.444	0.0187103	0.000304624	0.000146564
	KEGG_PATHWAY	hsa04662:B cell receptor signaling pathway	6	13.0435	9.1369e-05	LYN, GSK3B, PIK3CA, PIK3CD, PIK3R1, RAF1	46	91	8840	12.6708	0.0191847	0.000307464	0.000147931
	KEGG_PATHWAY	hsa05417:Lipid and atherosclerosis	8	17.3913	9.71889e-05	LYN, GSK3B, PIK3CA, MMP1, BCL2, PIK3CD, PIK3R1, MAPK14	46	216	8840	7.11755	0.0203942	0.000321938	0.000154895
	KEGG_PATHWAY	hsa04666:Fc gamma R-mediated phagocytosis	6	13.0435	0.000129948	LYN, PIK3CA, PRKCD, PIK3CD, PIK3R1, RAF1	46	98	8840	11.7657	0.0271747	0.00042383	0.000203918
	KEGG_PATHWAY	hsa05160:Hepatitis C	7	15.2174	0.000140485	GSK3B, SCARB1, PIK3CA, PIK3CD, PIK3R1, RAF1, EGFR	46	159	8840	8.46049	0.0293456	0.000451253	0.000217112
	KEGG_PATHWAY	hsa04810:Regulation of actin cytoskeleton	8	17.3913	0.000143898	PDGFRA, PIK3CA, ITGB3, CXCR4, PIK3CD, PIK3R1, RAF1, EGFR	46	230	8840	6.68431	0.0300479	0.00045532	0.000219069
	KEGG_PATHWAY	hsa05161:Hepatitis B	7	15.2174	0.000160991	PIK3CA, BCL2, PIK3CD, PIK3R1, RAF1, MAPK14, JAK3	46	163	8840	8.25287	0.0335568	0.000501912	0.000241486
	KEGG_PATHWAY	hsa05225:Hepatocellular carcinoma	7	15.2174	0.000202536	GSK3B, PIK3CA, PIK3CD, PIK3R1, RAF1, EGFR, MTOR	46	170	8840	7.91304	0.0420329	0.000622283	0.0002994
	KEGG_PATHWAY	hsa04923:Regulation of lipolysis in adipocytes	5	10.8696	0.000217431	PIK3CA, PIK3CD, ADRB2, PIK3R1, PTGS1	46	59	8840	16.2859	0.045054	0.000658506	0.000316829
	KEGG_PATHWAY	hsa04020:Calcium signaling pathway	8	17.3913	0.000265454	NTRK1, RET, PDGFRA, KDR, CXCR4, ADRB2, HTR2A, EGFR	46	254	8840	6.05272	0.0547291	0.000792623	0.000381356
	KEGG_PATHWAY	hsa04725:Cholinergic synapse	6	13.0435	0.00027543	PIK3CA, BCL2, PIK3CD, FYN, PIK3R1, PIK3CG	46	115	8840	10.0265	0.0567268	0.00081099	0.000390193
	KEGG_PATHWAY	hsa04929:GnRH secretion	5	10.8696	0.000316338	PIK3CA, PIK3CD, PIK3R1, RAF1, ESR2	46	65	8840	14.7826	0.0648742	0.000918679	0.000442006
	KEGG_PATHWAY	hsa05120:Epithelial cell signaling in Helicobacter pylori infection	5	10.8696	0.000444007	LYN, PTPN11, CSK, MAPK14, EGFR	46	71	8840	13.5334	0.0898542	0.00127202	0.00061201
	KEGG_PATHWAY	hsa04068:FoxO signaling pathway	6	13.0435	0.000520632	PIK3CA, PIK3CD, PIK3R1, RAF1, MAPK14, EGFR	46	132	8840	8.73518	0.104527	0.00146624	0.000705457
	KEGG_PATHWAY	hsa05169:Epstein-Barr virus infection	7	15.2174	0.000525634	LYN, PIK3CA, BCL2, PIK3CD, PIK3R1, MAPK14, JAK3	46	203	8840	6.62669	0.105476	0.00146624	0.000705457
	KEGG_PATHWAY	hsa05203:Viral carcinogenesis	7	15.2174	0.000553667	LYN, HDAC5, PIK3CA, PIK3CD, PIK3R1, JAK3, HDAC6	46	205	8840	6.56204	0.110779	0.00152438	0.00073343
	KEGG_PATHWAY	hsa04210:Apoptosis	6	13.0435	0.000596754	NTRK1, PIK3CA, BCL2, PIK3CD, PIK3R1, RAF1	46	136	8840	8.47826	0.11887	0.00162195	0.000780371
	KEGG_PATHWAY	hsa05220:Chronic myeloid leukemia	5	10.8696	0.000604822	PIK3CA, PIK3CD, PTPN11, PIK3R1, RAF1	46	77	8840	12.4788	0.120376	0.00162307	0.00078091
	KEGG_PATHWAY	hsa04910:Insulin signaling pathway	6	13.0435	0.000637815	GSK3B, PIK3CA, PIK3CD, PIK3R1, RAF1, MTOR	46	138	8840	8.35539	0.126511	0.00169021	0.000813214
	KEGG_PATHWAY	hsa04010:MAPK signaling pathway	8	17.3913	0.000723746	NTRK1, RET, PDGFRA, FLT3, KDR, RAF1, MAPK14, EGFR	46	300	8840	5.12464	0.14229	0.00189425	0.000911384
	KEGG_PATHWAY	hsa05166:Human T-cell leukemia virus 1 infection	7	15.2174	0.000861905	MMP7, PIK3CA, LCK, PIK3CD, PIK3R1, JAK3, IL2	46	223	8840	6.03236	0.167067	0.00222834	0.00107213
	KEGG_PATHWAY	hsa04218:Cellular senescence	6	13.0435	0.00114178	PIK3CA, PIK3CD, PIK3R1, RAF1, MAPK14, MTOR	46	157	8840	7.34423	0.215098	0.00287882	0.00138509
	KEGG_PATHWAY	hsa05219:Bladder cancer	4	8.69565	0.00114793	MMP1, MMP2, RAF1, EGFR	46	41	8840	18.7487	0.216121	0.00287882	0.00138509
	KEGG_PATHWAY	hsa04150:mTOR signaling pathway	6	13.0435	0.00117466	GSK3B, PIK3CA, PIK3CD, PIK3R1, RAF1, MTOR	46	158	8840	7.29774	0.220556	0.00287882	0.00138509
	KEGG_PATHWAY	hsa04540:Gap junction	5	10.8696	0.0011814	PDGFRA, HTR2A, DRD2, RAF1, EGFR	46	92	8840	10.4442	0.221671	0.00287882	0.00138509
	KEGG_PATHWAY	hsa04658:Th1 and Th2 cell differentiation	5	10.8696	0.0011814	ZAP70, LCK, MAPK14, JAK3, IL2	46	92	8840	10.4442	0.221671	0.00287882	0.00138509
	KEGG_PATHWAY	hsa05171:Coronavirus disease - COVID-19	7	15.2174	0.00120839	PIK3CA, MMP1, PIK3CD, PIK3R1, MAPK14, EGFR, IL2	46	238	8840	5.65217	0.226117	0.00291113	0.00140064
	KEGG_PATHWAY	hsa04912:GnRH signaling pathway	5	10.8696	0.00122994	MMP2, PRKCD, RAF1, MAPK14, EGFR	46	93	8840	10.3319	0.229649	0.00292975	0.0014096
	KEGG_PATHWAY	hsa05165:Human papillomavirus infection	8	17.3913	0.00133452	GSK3B, PIK3CA, ITGB3, PIK3CD, PIK3R1, RAF1, EGFR, MTOR	46	333	8840	4.61679	0.246561	0.00314354	0.00151246
	KEGG_PATHWAY	hsa05142:Chagas disease	5	10.8696	0.00179491	PIK3CA, PIK3CD, PIK3R1, MAPK14, IL2	46	103	8840	9.32883	0.316729	0.00418156	0.00201188
	KEGG_PATHWAY	hsa04914:Progesterone-mediated oocyte maturation	5	10.8696	0.0023606	PIK3CA, PIK3CD, PIK3R1, RAF1, MAPK14	46	111	8840	8.65648	0.3941	0.00543965	0.00261719
	KEGG_PATHWAY	hsa05020:Prion disease	7	15.2174	0.00266073	GSK3B, PIK3CA, PRKCD, PIK3CD, FYN, PIK3R1, MAPK14	46	278	8840	4.83891	0.431542	0.00606533	0.00291823
	KEGG_PATHWAY	hsa04213:Longevity regulating pathway - multiple species	4	8.69565	0.00378055	PIK3CA, PIK3CD, PIK3R1, MTOR	46	62	8840	12.3983	0.552015	0.00852634	0.00410229
	KEGG_PATHWAY	hsa04024:cAMP signaling pathway	6	13.0435	0.00555174	PIK3CA, PIK3CD, ADRB2, PIK3R1, DRD2, RAF1	46	226	8840	5.10196	0.692797	0.0123891	0.00596081
	KEGG_PATHWAY	hsa01524:Platinum drug resistance	4	8.69565	0.00644678	PIK3CA, BCL2, PIK3CD, PIK3R1	46	75	8840	10.2493	0.746183	0.0142366	0.00684971
	KEGG_PATHWAY	hsa04148:Efferocytosis	5	10.8696	0.00792743	P2RY12, ITGB3, PTPN11, MAPK14, HIF1A	46	156	8840	6.15942	0.814984	0.0173259	0.00833606
	KEGG_PATHWAY	hsa04932:Non-alcoholic fatty liver disease	5	10.8696	0.00810483	GSK3B, PIK3CA, PIK3CD, PIK3R1, MAPK14	46	157	8840	6.12019	0.821867	0.0175329	0.00843564
	KEGG_PATHWAY	hsa05132:Salmonella infection	6	13.0435	0.00857837	PIK3CA, BCL2, PIK3CD, RAF1, MAPK14, PIK3CG	46	251	8840	4.5938	0.839018	0.0183699	0.00883832
	KEGG_PATHWAY	hsa04211:Longevity regulating pathway	4	8.69565	0.0106383	PIK3CA, PIK3CD, PIK3R1, MTOR	46	90	8840	8.54106	0.896419	0.0225532	0.0108511
	KEGG_PATHWAY	hsa05222:Small cell lung cancer	4	8.69565	0.0116274	PIK3CA, BCL2, PIK3CD, PIK3R1	46	93	8840	8.26554	0.916211	0.0244061	0.0117425
	KEGG_PATHWAY	hsa05010:Alzheimer disease	7	15.2174	0.0136234	GSK3B, PIK3CA, NOX4, PIK3CD, PIK3R1, RAF1, MTOR	46	391	8840	3.44045	0.945416	0.0283152	0.0136234
	KEGG_PATHWAY	hsa05034:Alcoholism	5	10.8696	0.0149669	HDAC5, MAOA, DRD2, RAF1, HDAC6	46	188	8840	5.11101	0.959114	0.0308057	0.0149669
	KEGG_PATHWAY	hsa05340:Primary immunodeficiency	3	6.52174	0.0158585	ZAP70, LCK, JAK3	46	38	8840	15.1716	0.966256	0.032019	0.0158585
	KEGG_PATHWAY	hsa04960:Aldosterone-regulated sodium reabsorption	3	6.52174	0.0158585	PIK3CA, PIK3CD, PIK3R1	46	38	8840	15.1716	0.966256	0.032019	0.0158585
	KEGG_PATHWAY	hsa04064:NF-kappa B signaling pathway	4	8.69565	0.0161031	LYN, ZAP70, LCK, BCL2	46	105	8840	7.32091	0.967988	0.0322061	0.0161031
	KEGG_PATHWAY	hsa04620:Toll-like receptor signaling pathway	4	8.69565	0.0177821	PIK3CA, PIK3CD, PIK3R1, MAPK14	46	109	8840	7.05225	0.977713	0.0352319	0.0177821
	KEGG_PATHWAY	hsa04726:Serotonergic synapse	4	8.69565	0.0204782	MAOA, HTR2A, RAF1, PTGS1	46	115	8840	6.68431	0.987555	0.0401979	0.0204782
	KEGG_PATHWAY	hsa04668:TNF signaling pathway	4	8.69565	0.0223943	PIK3CA, PIK3CD, PIK3R1, MAPK14	46	119	8840	6.45963	0.991783	0.0435559	0.0223943
	KEGG_PATHWAY	hsa04152:AMPK signaling pathway	4	8.69565	0.0238939	PIK3CA, PIK3CD, PIK3R1, MTOR	46	122	8840	6.30078	0.994066	0.04605	0.0238939
	KEGG_PATHWAY	hsa04973:Carbohydrate digestion and absorption	3	6.52174	0.0286006	PIK3CA, PIK3CD, PIK3R1	46	52	8840	11.087	0.99787	0.0546245	0.0286006
	KEGG_PATHWAY	hsa04728:Dopaminergic synapse	4	8.69565	0.0292791	GSK3B, MAOA, DRD2, MAPK14	46	132	8840	5.82345	0.998163	0.0554212	0.0292791
	KEGG_PATHWAY	hsa04371:Apelin signaling pathway	4	8.69565	0.0340142	HDAC5, RAF1, MTOR, PIK3CG	46	140	8840	5.49068	0.999349	0.0638142	0.0340142
	KEGG_PATHWAY	hsa05017:Spinocerebellar ataxia	4	8.69565	0.036523	PIK3CA, PIK3CD, PIK3R1, MTOR	46	144	8840	5.33816	0.999625	0.0679199	0.036523
	KEGG_PATHWAY	hsa04261:Adrenergic signaling in cardiomyocytes	4	8.69565	0.0432025	BCL2, ADRB2, MAPK14, PIK3CG	46	154	8840	4.99153	0.999914	0.0796428	0.0432025
	KEGG_PATHWAY	hsa05168:Herpes simplex virus 1 infection	7	15.2174	0.0474174	PIK3CA, ITGB3, BCL2, PIK3CD, PTPN11, PIK3R1, MTOR	46	522	8840	2.57704	0.999966	0.0866593	0.0474174
	KEGG_PATHWAY	hsa00562:Inositol phosphate metabolism	3	6.52174	0.0530178	PIK3CA, PIK3CD, PIK3CG	46	73	8840	7.89756	0.99999	0.0960664	0.0530178
	KEGG_PATHWAY	hsa05164:Influenza A	4	8.69565	0.0566597	PIK3CA, PIK3CD, PIK3R1, RAF1	46	172	8840	4.46916	0.999996	0.101795	0.0566597
	KEGG_PATHWAY	hsa05100:Bacterial invasion of epithelial cells	3	6.52174	0.0596308	PIK3CA, PIK3CD, PIK3R1	46	78	8840	7.3913	0.999998	0.106233	0.0596308
	KEGG_PATHWAY	hsa04657:IL-17 signaling pathway	3	6.52174	0.0840301	GSK3B, MMP1, MAPK14	46	95	8840	6.06865	1	0.148453	0.0840301
	KEGG_PATHWAY	hsa04070:Phosphatidylinositol signaling system	3	6.52174	0.0886103	PIK3CA, PIK3CD, PIK3R1	46	98	8840	5.88287	1	0.155251	0.0886103
	KEGG_PATHWAY	hsa05146:Amoebiasis	3	6.52174	0.0964064	PIK3CA, PIK3CD, PIK3R1	46	103	8840	5.5973	1	0.167428	0.0964064
	KEGG_PATHWAY	hsa05022:Pathways of neurodegeneration - multiple diseases	6	13.0435	0.0971397	GSK3B, BCL2, NOX4, RAF1, MAPK14, MTOR	46	483	8840	2.38725	1	0.167428	0.0971397
